# Supplementary material for: Network-based framework for studying etiology and phenotypic diversity in primary ciliopathies
Source: Genome Biol. 2026 Feb 19;27:105. doi: 10.1186/s13059-025-03899-7 (PMC13020049; doi:10.1186/s13059-025-03899-7)
Supplement: Supplementary file 1 — Additional file 1: Tables S1-S10. [file 13059_2025_3899_MOESM1_ESM.xlsx]

## Sheet: Legends
Additional file 2: Tables S1-S10.
Table S1: Seed genes and clinical phenotypes selected for each primary ciliopathy.
Column	Description
Disease	Name of primary ciliopathy
Main clinical phenotypes	Main clinical phenotypes selected for primary ciliopathy
Genes	Seed genes for primary ciliopathy
Table S2: Data sources for disease genes of primary ciliopathies.
Column	Description
Disease ID	ID of primary ciliopathy
Gene ID	ENSEMBL gene ID
Datasource	Datasources for disease-gene associations: clingen, ClinGen; eva, ClinVar; gene_burden, Gene Burden; gene2phenotype, Gene2Phenotype, genomics_england, PanelApp; manual, manual curation; orphanet, Orphanet; uniprot_literature, UniProt literature; uniprot_variants, UniProt variants
Disease Name	Name of primary ciliopathy
Gene Name	Gene Symbol
Table S3: Protein modules of the human interaction network.
Column	Description
Gene ID	ENSEMBL gene ID
Gene symbol	Gene Symbol
Cluster ID	ID of protein module based on clustering hierarchy of the network
Cluster Name	GO term associated with proteins in associated module
Table S4: Mouse phenotypes and their associated human orthologous genes.
Column	Description
Mouse phenotype ID	ID of mouse phenotype from Mouse Genome Database
Gene ID	ENSEMBL gene ID
Mouse phenotype	Name of mouse phenotype
Gene Symbol	Gene Symbol
Table S5: Top 20 mouse phenotypes closest to each ciliopathy based on network propagation scores.
Column	Description
Disease ID	ID of primary ciliopathy
Mouse phenotype ID	ID of mouse phenotype from Mouse Genome Database
Disease Name	Name of primary ciliopathy
Mouse phenotype Name	Name of mouse phenotype
Euclidean distance	Euclidean distance between network propagation scores of mouse phenotypes and human ciliopathies
Table S6: Ancestor categories for mouse phenotypes.
Column	Description
Ancestor ID	ID of ancestor category
Ancestor name	name of ancestor category
Mouse phenotype ID	ID of mouse phenotype from Mouse Genome Database
Mouse phenotype name	Name of mouse phenotype
Table S7: Enriched protein modules for human ciliopathies and mouse phenotypes.
Column	Description
Cluster ID	ID of protein module based on clustering hierarchy of the network
Cluster Name	GO term associated with proteins in associated module
Trait ID	ID of mouse phenotype or human ciliopathy
Trait label	Name of mouse phenotype or human ciliopathy
N seed genes	Number of seed genes used for mouse phenotype or human ciliopathy
Enrichment log10 p-value	-log10 p-value for enrichment of network propagation scores from trait in the protein module
Table S8: Scoring of genes for their association with each ciliopathy.
Column	Description
Gene ID	ENSEMBL gene ID
Gene Symbol	Gene Symbol
Ciliopathy ID	ID of primary ciliopathy
Ciliopathy Name	Name of primary ciliopathy
Propagation p-value	Score obtained from network propagation
MP ranking	Gene ranking obtained from ranking of 10 closely related mouse phenotypes
Model score	Combined score of network propagation and mouse phenotye ranking
Model ranking	Ranking of genes for each ciliopathy based on "Model score"
Ciliary gene	Presence of gene in CiliaCarta (TRUE, FALSE)
Uncertain ciliopathy gene	Limited evidence for gene-disease association in databases (TRUE, FALSE)
Known ciliopathy gene - all ciliopathies	Gene used as seed gene for any ciliopathy (TRUE, FALSE)
Known ciliopathy gene - ciliopathy specific	Gene used as seed gene for the current ciliopathy (TRUE, FALSE)
HPA localization	Subcellular localization of protein based on human protein atlas
Expression score	Score for similar expression levels of current gene compared to known ciliopathy genes
Table S9: Selected genes for variant identification in ciliopathy cohort.
Column	Description
geneSymbol	Gene Symbol
Table S10: Identified CEP43 variants in individuals diagnosed with primary ciliopathies.
Column	Description
Case ID	ID of case
Age	Age of individual
Ethnicity	Ethnicity of individual
Consanguinity	Consaquineous family (Yes, No)
CEP43 variants	Variants in CEP43 identified for individual
Clinical diagnosis	Clinical diagnosis of individual
Clinical phenotypes	Clinical phenotypes of individual
Other genetic variants	Other potentially pathogenic genetic variants of individual

## Sheet: Table S1
Disease	Main clinical phenotypes	Genes
Acrocallosal syndrome (ACLS)	CNS disease, polydactyly	KIF7, GLI3
Bardet-Biedl syndrome (BBS)	Retinal dystrophy, polydactyly, CNS disease, renal disease	ALMS1, ARL6, BBIP1, BBS1, BBS10, BBS12, BBS2, BBS4, BBS5, BBS7, BBS9, CCDC28B, CEP19, CEP290, CFAP418, IFT172, IFT27, IFT74, LZTFL1, MKKS, MKS1, NPHP1, SCAPER, SDCCAG8, TMEM67, TRIM32, TTC8, WDPCP
Cone-rod dystrophy (CRD)	Retinal dystrophy	ABCA4, ADAM9, AIPL1, ARL3, CACNA1F, GUCY2D, PROM1, PRPH2, RPGR, USH2A
Cranioectodermal dysplasia (CED)	Skeletal dysplasia	IFT122, IFT43, IFT52, WDR19, WDR35
Ellis-van Creveld syndrome (EVC)	Polydactyly, skeletal dysplasia	DYNC2LI1, EVC, EVC2
Hydrolethalus syndrome (HLS)	CNS disease, polydactyly	HYLS1, KIF7
Joubert syndrome (JBTS)	CNS disease	ARL13B, ARL3, ARMC9, B9D1, B9D2, C2CD3, CBY1, CC2D2A, CEP104, CEP120, CEP41, CPLANE1, HYLS1, IFT172, IFT74, KATNIP, KIAA0556, KIAA0753, KIF7, OFD1, PDE6D, PIBF1, SUFU, TCTN1, TCTN2, TCTN3, TMEM107, TMEM216, TMEM67, TOGARAM1, ZNF423, TMEM138, FAM149B1
JBTS with Jeune	CNS disease, skeletal dysplasia	CSPP1, KIAA0586
JBTS with ocular defect	CNS disease, retinal dystrophy	AHI1, CEP290, INPP5E, MKS1, TMEM231
JBTS with renal defect	CNS disease, renal disease	NPHP1, RPGRIP1L, TMEM237
Leber congenital amaurosis (LCA)	Retinal dystrophy	ABCA4, AIPL1, ALMS1, CCT2, CEP290, CLUAP1, CRB1, CRX, GDF6, GUCY2D, IFT140, IMPDH1, IQCB1, KCNJ13, LCA5, LRAT, MERTK, NMNAT1, PCYT1A, PRPH2, RD3, RDH12, RPE65, RPGRIP1, SPATA7, TULP1, USP45
Meckel syndrome (MKS)	Renal disease, CNS disease, polydactyly	B9D1, B9D2, CC2D2A, CEP290, CSPP1, MKS1, RPGRIP1L, TCTN1, TCTN2, TCTN3, TMEM107, TMEM216, TMEM231, TMEM237, TMEM67, TXNDC15, WDPCP
Nephronophthisis (NPHP)	Renal disease	ANKS6, C12orf29, CEP290, CEP83, GLIS2, INVS, IQCB1, MAPKBP1, NEK8, NPHP1, NPHP3, NPHP4, TMEM67, TTC21B, WDR19, XPNPEP3
Orofaciodigital syndrome (OFD)	Polydactyly, renal disease, CNS disease	C2CD3, CPLANE1, DDX59, FAM149B1, KIAA0753, KIF7, OFD1, PDE6D, TBC1D32, TCTN3, TMEM107, TMEM216, TOPORS, WDPCP
Polycystic Kidney Disease (PKD)	Renal disease	ALG9, DNAJB11, DZIP1L, GANAB, IFT140, PKD1, PKD2, PKHD1, PMM2
Retinitis pigmentosa (RP)	Retinal dystrophy	AGBL5, AHI1, ALMS1, ARL2BP, ARL3, ARL6, BBS1, BBS2, CEP290, CFAP418, CHM, CLRN1, CRB1, CRB2, FAM161A, IFT140, IFT172, IFT88, IMPG1, IMPG2, KIZ, KLHL7, MAK, MERTK, NEK2, OFD1, PCARE, PDE6A, PDE6B, PDE6G, PRCD, RP1, RP1L1, RP2, RPGR, RPGRIP1, SAG, SPATA7, TOPORS, TTC8, TUB, TULP1, USH2A
Senior-Loken syndrome (SLS)	Renal disease, retinal dystrophy	CEP164, CEP290, INVS, IQCB1, NPHP1, NPHP3, NPHP4, SDCCAG8, TRAF3IP1, WDR19
Short rib-polydactyly syndrome (SRP)	Skeletal dysplasia, polydactyly	DYNC2H1, IFT140, IFT172, IFT43, IFT52, IFT81, KIAA0586, KRTCAP3, NEK1, TRAF3IP1, WDR35
Usher syndrome type 1	Retinal dystrophy, hearing loss	C10orf105, CDH23, CIB2, ESPN, MYO7A, PCDH15, USH1C, USH1G
Usher syndrome type 2	Retinal dystrophy, hearing loss	ADGRV1, MYO7A, PDZD7, USH2A, WHRN
Usher syndrome type 3	Retinal dystrophy, hearing loss	ARSG, CEP78, CLRN1, HARS1

## Sheet: Table S2
Disease ID	Gene ID	Datasource	Disease Name	Gene Name
MONDO_0008708	ENSG00000106571	orphanet	acrocallosal syndrome	GLI3
MONDO_0008708	ENSG00000166813	eva	acrocallosal syndrome	KIF7
MONDO_0008708	ENSG00000166813	orphanet	acrocallosal syndrome	KIF7
MONDO_0008708	ENSG00000166813	uniprot_literature	acrocallosal syndrome	KIF7
MONDO_0008708	ENSG00000166813	uniprot_variants	acrocallosal syndrome	KIF7
MONDO_0008708	ENSG00000166813	gene2phenotype	acrocallosal syndrome	KIF7
MONDO_0008708	ENSG00000166813	genomics_england	acrocallosal syndrome	KIF7
MONDO_0015229	ENSG00000116127	genomics_england	Bardet-Biedl syndrome	ALMS1
MONDO_0015229	ENSG00000113966	genomics_england	Bardet-Biedl syndrome	ARL6
MONDO_0015229	ENSG00000113966	orphanet	Bardet-Biedl syndrome	ARL6
MONDO_0015229	ENSG00000113966	eva	Bardet-Biedl syndrome	ARL6
MONDO_0015229	ENSG00000113966	genomics_england	Bardet-Biedl syndrome	ARL6
MONDO_0015229	ENSG00000214413	gene2phenotype	Bardet-Biedl syndrome	BBIP1
MONDO_0015229	ENSG00000214413	orphanet	Bardet-Biedl syndrome	BBIP1
MONDO_0015229	ENSG00000174483	orphanet	Bardet-Biedl syndrome	BBS1
MONDO_0015229	ENSG00000174483	eva	Bardet-Biedl syndrome	BBS1
MONDO_0015229	ENSG00000174483	uniprot_literature	Bardet-Biedl syndrome	BBS1
MONDO_0015229	ENSG00000174483	uniprot_variants	Bardet-Biedl syndrome	BBS1
MONDO_0015229	ENSG00000174483	eva	Bardet-Biedl syndrome	BBS1
MONDO_0015229	ENSG00000174483	gene2phenotype	Bardet-Biedl syndrome	BBS1
MONDO_0015229	ENSG00000174483	genomics_england	Bardet-Biedl syndrome	BBS1
MONDO_0015229	ENSG00000179941	orphanet	Bardet-Biedl syndrome	BBS10
MONDO_0015229	ENSG00000179941	eva	Bardet-Biedl syndrome	BBS10
MONDO_0015229	ENSG00000179941	uniprot_literature	Bardet-Biedl syndrome	BBS10
MONDO_0015229	ENSG00000179941	uniprot_variants	Bardet-Biedl syndrome	BBS10
MONDO_0015229	ENSG00000179941	eva	Bardet-Biedl syndrome	BBS10
MONDO_0015229	ENSG00000179941	eva	Bardet-Biedl syndrome	BBS10
MONDO_0015229	ENSG00000179941	gene2phenotype	Bardet-Biedl syndrome	BBS10
MONDO_0015229	ENSG00000179941	genomics_england	Bardet-Biedl syndrome	BBS10
MONDO_0015229	ENSG00000179941	genomics_england	Bardet-Biedl syndrome	BBS10
MONDO_0015229	ENSG00000181004	orphanet	Bardet-Biedl syndrome	BBS12
MONDO_0015229	ENSG00000181004	eva	Bardet-Biedl syndrome	BBS12
MONDO_0015229	ENSG00000181004	uniprot_literature	Bardet-Biedl syndrome	BBS12
MONDO_0015229	ENSG00000181004	uniprot_variants	Bardet-Biedl syndrome	BBS12
MONDO_0015229	ENSG00000181004	eva	Bardet-Biedl syndrome	BBS12
MONDO_0015229	ENSG00000181004	gene2phenotype	Bardet-Biedl syndrome	BBS12
MONDO_0015229	ENSG00000181004	genomics_england	Bardet-Biedl syndrome	BBS12
MONDO_0015229	ENSG00000181004	genomics_england	Bardet-Biedl syndrome	BBS12
MONDO_0015229	ENSG00000125124	genomics_england	Bardet-Biedl syndrome	BBS2
MONDO_0015229	ENSG00000125124	orphanet	Bardet-Biedl syndrome	BBS2
MONDO_0015229	ENSG00000125124	eva	Bardet-Biedl syndrome	BBS2
MONDO_0015229	ENSG00000125124	genomics_england	Bardet-Biedl syndrome	BBS2
MONDO_0015229	ENSG00000140463	orphanet	Bardet-Biedl syndrome	BBS4
MONDO_0015229	ENSG00000140463	eva	Bardet-Biedl syndrome	BBS4
MONDO_0015229	ENSG00000140463	uniprot_literature	Bardet-Biedl syndrome	BBS4
MONDO_0015229	ENSG00000140463	uniprot_variants	Bardet-Biedl syndrome	BBS4
MONDO_0015229	ENSG00000140463	eva	Bardet-Biedl syndrome	BBS4
MONDO_0015229	ENSG00000140463	gene2phenotype	Bardet-Biedl syndrome	BBS4
MONDO_0015229	ENSG00000140463	genomics_england	Bardet-Biedl syndrome	BBS4
MONDO_0015229	ENSG00000140463	genomics_england	Bardet-Biedl syndrome	BBS4
MONDO_0015229	ENSG00000163093	orphanet	Bardet-Biedl syndrome	BBS5
MONDO_0015229	ENSG00000163093	eva	Bardet-Biedl syndrome	BBS5
MONDO_0015229	ENSG00000163093	uniprot_literature	Bardet-Biedl syndrome	BBS5
MONDO_0015229	ENSG00000163093	uniprot_variants	Bardet-Biedl syndrome	BBS5
MONDO_0015229	ENSG00000163093	eva	Bardet-Biedl syndrome	BBS5
MONDO_0015229	ENSG00000163093	gene2phenotype	Bardet-Biedl syndrome	BBS5
MONDO_0015229	ENSG00000163093	genomics_england	Bardet-Biedl syndrome	BBS5
MONDO_0015229	ENSG00000163093	genomics_england	Bardet-Biedl syndrome	BBS5
MONDO_0015229	ENSG00000138686	orphanet	Bardet-Biedl syndrome	BBS7
MONDO_0015229	ENSG00000138686	eva	Bardet-Biedl syndrome	BBS7
MONDO_0015229	ENSG00000138686	uniprot_literature	Bardet-Biedl syndrome	BBS7
MONDO_0015229	ENSG00000138686	uniprot_variants	Bardet-Biedl syndrome	BBS7
MONDO_0015229	ENSG00000138686	eva	Bardet-Biedl syndrome	BBS7
MONDO_0015229	ENSG00000138686	gene2phenotype	Bardet-Biedl syndrome	BBS7
MONDO_0015229	ENSG00000138686	genomics_england	Bardet-Biedl syndrome	BBS7
MONDO_0015229	ENSG00000138686	genomics_england	Bardet-Biedl syndrome	BBS7
MONDO_0015229	ENSG00000122507	orphanet	Bardet-Biedl syndrome	BBS9
MONDO_0015229	ENSG00000122507	eva	Bardet-Biedl syndrome	BBS9
MONDO_0015229	ENSG00000122507	uniprot_variants	Bardet-Biedl syndrome	BBS9
MONDO_0015229	ENSG00000122507	eva	Bardet-Biedl syndrome	BBS9
MONDO_0015229	ENSG00000122507	gene2phenotype	Bardet-Biedl syndrome	BBS9
MONDO_0015229	ENSG00000122507	genomics_england	Bardet-Biedl syndrome	BBS9
MONDO_0015229	ENSG00000122507	genomics_england	Bardet-Biedl syndrome	BBS9
MONDO_0015229	ENSG00000160050	uniprot_literature	Bardet-Biedl syndrome	CCDC28B
MONDO_0015229	ENSG00000174007	orphanet	Bardet-Biedl syndrome	CEP19
MONDO_0015229	ENSG00000198707	genomics_england	Bardet-Biedl syndrome	CEP290
MONDO_0015229	ENSG00000198707	orphanet	Bardet-Biedl syndrome	CEP290
MONDO_0015229	ENSG00000198707	eva	Bardet-Biedl syndrome	CEP290
MONDO_0015229	ENSG00000198707	genomics_england	Bardet-Biedl syndrome	CEP290
MONDO_0015229	ENSG00000156172	orphanet	Bardet-Biedl syndrome	CFAP418
MONDO_0015229	ENSG00000156172	eva	Bardet-Biedl syndrome	CFAP418
MONDO_0015229	ENSG00000138002	orphanet	Bardet-Biedl syndrome	IFT172
MONDO_0015229	ENSG00000100360	genomics_england	Bardet-Biedl syndrome	IFT27
MONDO_0015229	ENSG00000100360	orphanet	Bardet-Biedl syndrome	IFT27
MONDO_0015229	ENSG00000100360	eva	Bardet-Biedl syndrome	IFT27
MONDO_0015229	ENSG00000096872	orphanet	Bardet-Biedl syndrome	IFT74
MONDO_0015229	ENSG00000163818	gene2phenotype	Bardet-Biedl syndrome	LZTFL1
MONDO_0015229	ENSG00000163818	genomics_england	Bardet-Biedl syndrome	LZTFL1
MONDO_0015229	ENSG00000163818	orphanet	Bardet-Biedl syndrome	LZTFL1
MONDO_0015229	ENSG00000125863	genomics_england	Bardet-Biedl syndrome	MKKS
MONDO_0015229	ENSG00000125863	orphanet	Bardet-Biedl syndrome	MKKS
MONDO_0015229	ENSG00000125863	eva	Bardet-Biedl syndrome	MKKS
MONDO_0015229	ENSG00000125863	genomics_england	Bardet-Biedl syndrome	MKKS
MONDO_0015229	ENSG00000285508	genomics_england	Bardet-Biedl syndrome	MKKS
MONDO_0015229	ENSG00000285508	genomics_england	Bardet-Biedl syndrome	MKKS
MONDO_0015229	ENSG00000285723	genomics_england	Bardet-Biedl syndrome	MKKS
MONDO_0015229	ENSG00000285723	genomics_england	Bardet-Biedl syndrome	MKKS
MONDO_0015229	ENSG00000011143	genomics_england	Bardet-Biedl syndrome	MKS1
MONDO_0015229	ENSG00000011143	orphanet	Bardet-Biedl syndrome	MKS1
MONDO_0015229	ENSG00000011143	eva	Bardet-Biedl syndrome	MKS1
MONDO_0015229	ENSG00000011143	genomics_england	Bardet-Biedl syndrome	MKS1
MONDO_0015229	ENSG00000144061	orphanet	Bardet-Biedl syndrome	NPHP1
MONDO_0015229	ENSG00000140386	orphanet	Bardet-Biedl syndrome	SCAPER
MONDO_0015229	ENSG00000054282	uniprot_literature	Bardet-Biedl syndrome	SDCCAG8
MONDO_0015229	ENSG00000054282	genomics_england	Bardet-Biedl syndrome	SDCCAG8
MONDO_0015229	ENSG00000054282	genomics_england	Bardet-Biedl syndrome	SDCCAG8
MONDO_0015229	ENSG00000054282	orphanet	Bardet-Biedl syndrome	SDCCAG8
MONDO_0015229	ENSG00000054282	eva	Bardet-Biedl syndrome	SDCCAG8
MONDO_0015229	ENSG00000164953	eva	Bardet-Biedl syndrome	TMEM67
MONDO_0015229	ENSG00000164953	genomics_england	Bardet-Biedl syndrome	TMEM67
MONDO_0015229	ENSG00000119401	orphanet	Bardet-Biedl syndrome	TRIM32
MONDO_0015229	ENSG00000119401	eva	Bardet-Biedl syndrome	TRIM32
MONDO_0015229	ENSG00000119401	genomics_england	Bardet-Biedl syndrome	TRIM32
MONDO_0015229	ENSG00000165533	genomics_england	Bardet-Biedl syndrome	TTC8
MONDO_0015229	ENSG00000165533	orphanet	Bardet-Biedl syndrome	TTC8
MONDO_0015229	ENSG00000165533	eva	Bardet-Biedl syndrome	TTC8
MONDO_0015229	ENSG00000165533	genomics_england	Bardet-Biedl syndrome	TTC8
MONDO_0015229	ENSG00000143951	genomics_england	Bardet-Biedl syndrome	WDPCP
MONDO_0015229	ENSG00000143951	orphanet	Bardet-Biedl syndrome	WDPCP
MONDO_0015229	ENSG00000143951	eva	Bardet-Biedl syndrome	WDPCP
MONDO_0015229	ENSG00000143951	genomics_england	Bardet-Biedl syndrome	WDPCP
MONDO_0015993	ENSG00000198691	gene2phenotype	cone-rod dystrophy	ABCA4
MONDO_0015993	ENSG00000198691	eva	cone-rod dystrophy	ABCA4
MONDO_0015993	ENSG00000168615	gene2phenotype	cone-rod dystrophy	ADAM9
MONDO_0015993	ENSG00000129221	genomics_england	cone-rod dystrophy	AIPL1
MONDO_0015993	ENSG00000138175	genomics_england	cone-rod dystrophy	ARL3
MONDO_0015993	ENSG00000102001	genomics_england	cone-rod dystrophy	CACNA1F
MONDO_0015993	ENSG00000102001	uniprot_literature	cone-rod dystrophy	CACNA1F
MONDO_0015993	ENSG00000132518	gene2phenotype	cone-rod dystrophy	GUCY2D
MONDO_0015993	ENSG00000007062	eva	cone-rod dystrophy	PROM1
MONDO_0015993	ENSG00000112619	eva	cone-rod dystrophy	PRPH2
MONDO_0015993	ENSG00000156313	uniprot_literature	cone-rod dystrophy	RPGR
MONDO_0015993	ENSG00000042781	eva	cone-rod dystrophy	USH2A
MONDO_0009032	ENSG00000163913	clingen	cranioectodermal dysplasia	IFT122
MONDO_0009032	ENSG00000163913	eva	cranioectodermal dysplasia	IFT122
MONDO_0009032	ENSG00000163913	orphanet	cranioectodermal dysplasia	IFT122
MONDO_0009032	ENSG00000163913	gene2phenotype	cranioectodermal dysplasia	IFT122
MONDO_0009032	ENSG00000163913	genomics_england	cranioectodermal dysplasia	IFT122
MONDO_0009032	ENSG00000119650	orphanet	cranioectodermal dysplasia	IFT43
MONDO_0009032	ENSG00000119650	genomics_england	cranioectodermal dysplasia	IFT43
MONDO_0009032	ENSG00000101052	orphanet	cranioectodermal dysplasia	IFT52
MONDO_0009032	ENSG00000157796	eva	cranioectodermal dysplasia	WDR19
MONDO_0009032	ENSG00000157796	orphanet	cranioectodermal dysplasia	WDR19
MONDO_0009032	ENSG00000157796	gene2phenotype	cranioectodermal dysplasia	WDR19
MONDO_0009032	ENSG00000157796	genomics_england	cranioectodermal dysplasia	WDR19
MONDO_0009032	ENSG00000118965	clingen	cranioectodermal dysplasia	WDR35
MONDO_0009032	ENSG00000118965	eva	cranioectodermal dysplasia	WDR35
MONDO_0009032	ENSG00000118965	orphanet	cranioectodermal dysplasia	WDR35
MONDO_0009032	ENSG00000118965	gene2phenotype	cranioectodermal dysplasia	WDR35
MONDO_0009032	ENSG00000118965	genomics_england	cranioectodermal dysplasia	WDR35
MONDO_0009162	ENSG00000138036	uniprot_literature	Ellis-van Creveld syndrome	DYNC2LI1
MONDO_0009162	ENSG00000138036	uniprot_variants	Ellis-van Creveld syndrome	DYNC2LI1
MONDO_0009162	ENSG00000138036	gene2phenotype	Ellis-van Creveld syndrome	DYNC2LI1
MONDO_0009162	ENSG00000138036	genomics_england	Ellis-van Creveld syndrome	DYNC2LI1
MONDO_0009162	ENSG00000072840	eva	Ellis-van Creveld syndrome	EVC
MONDO_0009162	ENSG00000072840	uniprot_literature	Ellis-van Creveld syndrome	EVC
MONDO_0009162	ENSG00000072840	uniprot_variants	Ellis-van Creveld syndrome	EVC
MONDO_0009162	ENSG00000072840	genomics_england	Ellis-van Creveld syndrome	EVC
MONDO_0009162	ENSG00000173040	eva	Ellis-van Creveld syndrome	EVC2
MONDO_0009162	ENSG00000173040	uniprot_literature	Ellis-van Creveld syndrome	EVC2
MONDO_0009162	ENSG00000173040	uniprot_variants	Ellis-van Creveld syndrome	EVC2
MONDO_0009162	ENSG00000173040	genomics_england	Ellis-van Creveld syndrome	EVC2
MONDO_0006037	ENSG00000198331	genomics_england	hydrolethalus syndrome	HYLS1
MONDO_0006037	ENSG00000166813	uniprot_literature	hydrolethalus syndrome	KIF7
MONDO_0006037	ENSG00000166813	genomics_england	hydrolethalus syndrome	KIF7
MONDO_0018342	ENSG00000104218	genomics_england	Joubert syndrome with Jeune asphyxiating thoracic dystrophy	CSPP1
MONDO_0018342	ENSG00000104218	orphanet	Joubert syndrome with Jeune asphyxiating thoracic dystrophy	CSPP1
MONDO_0018342	ENSG00000100578	orphanet	Joubert syndrome with Jeune asphyxiating thoracic dystrophy	KIAA0586
MONDO_0016364	ENSG00000135541	genomics_england	Joubert syndrome with ocular defect	AHI1
MONDO_0016364	ENSG00000135541	eva	Joubert syndrome with ocular defect	AHI1
MONDO_0016364	ENSG00000135541	orphanet	Joubert syndrome with ocular defect	AHI1
MONDO_0016364	ENSG00000135541	clingen	Joubert syndrome with ocular defect	AHI1
MONDO_0016364	ENSG00000198707	manual	Joubert syndrome with ocular defect	CEP290
MONDO_0016364	ENSG00000148384	orphanet	Joubert syndrome with ocular defect	INPP5E
MONDO_0016364	ENSG00000011143	orphanet	Joubert syndrome with ocular defect	MKS1
MONDO_0016364	ENSG00000205084	gene2phenotype	Joubert syndrome with ocular defect	TMEM231
MONDO_0016364	ENSG00000205084	genomics_england	Joubert syndrome with ocular defect	TMEM231
MONDO_0016364	ENSG00000205084	eva	Joubert syndrome with ocular defect	TMEM231
MONDO_0012308	ENSG00000144061	eva	Joubert syndrome with renal defect	NPHP1
MONDO_0012308	ENSG00000144061	orphanet	Joubert syndrome with renal defect	NPHP1
MONDO_0012308	ENSG00000144061	uniprot_literature	Joubert syndrome with renal defect	NPHP1
MONDO_0012308	ENSG00000144061	gene2phenotype	Joubert syndrome with renal defect	NPHP1
MONDO_0012308	ENSG00000144061	genomics_england	Joubert syndrome with renal defect	NPHP1
MONDO_0012308	ENSG00000103494	orphanet	Joubert syndrome with renal defect	RPGRIP1L
MONDO_0012308	ENSG00000103494	uniprot_literature	Joubert syndrome with renal defect	RPGRIP1L
MONDO_0012308	ENSG00000103494	uniprot_variants	Joubert syndrome with renal defect	RPGRIP1L
MONDO_0012308	ENSG00000103494	genomics_england	Joubert syndrome with renal defect	RPGRIP1L
MONDO_0012308	ENSG00000155755	orphanet	Joubert syndrome with renal defect	TMEM237
MONDO_0012308	ENSG00000155755	uniprot_literature	Joubert syndrome with renal defect	TMEM237
MONDO_0018998	ENSG00000198691	genomics_england	Leber congenital amaurosis	ABCA4
MONDO_0018998	ENSG00000129221	orphanet	Leber congenital amaurosis	AIPL1
MONDO_0018998	ENSG00000129221	gene2phenotype	Leber congenital amaurosis	AIPL1
MONDO_0018998	ENSG00000129221	genomics_england	Leber congenital amaurosis	AIPL1
MONDO_0018998	ENSG00000129221	eva	Leber congenital amaurosis	AIPL1
MONDO_0018998	ENSG00000116127	eva	Leber congenital amaurosis	ALMS1
MONDO_0018998	ENSG00000166226	gene2phenotype	Leber congenital amaurosis	CCT2
MONDO_0018998	ENSG00000198707	orphanet	Leber congenital amaurosis	CEP290
MONDO_0018998	ENSG00000198707	genomics_england	Leber congenital amaurosis	CEP290
MONDO_0018998	ENSG00000198707	eva	Leber congenital amaurosis	CEP290
MONDO_0018998	ENSG00000103351	gene2phenotype	Leber congenital amaurosis	CLUAP1
MONDO_0018998	ENSG00000134376	orphanet	Leber congenital amaurosis	CRB1
MONDO_0018998	ENSG00000134376	genomics_england	Leber congenital amaurosis	CRB1
MONDO_0018998	ENSG00000134376	eva	Leber congenital amaurosis	CRB1
MONDO_0018998	ENSG00000105392	orphanet	Leber congenital amaurosis	CRX
MONDO_0018998	ENSG00000105392	genomics_england	Leber congenital amaurosis	CRX
MONDO_0018998	ENSG00000105392	eva	Leber congenital amaurosis	CRX
MONDO_0018998	ENSG00000156466	orphanet	Leber congenital amaurosis	GDF6
MONDO_0018998	ENSG00000156466	genomics_england	Leber congenital amaurosis	GDF6
MONDO_0018998	ENSG00000204120	eva	Leber congenital amaurosis	GIGYF2
MONDO_0018998	ENSG00000132518	orphanet	Leber congenital amaurosis	GUCY2D
MONDO_0018998	ENSG00000132518	gene2phenotype	Leber congenital amaurosis	GUCY2D
MONDO_0018998	ENSG00000132518	genomics_england	Leber congenital amaurosis	GUCY2D
MONDO_0018998	ENSG00000132518	eva	Leber congenital amaurosis	GUCY2D
MONDO_0018998	ENSG00000187535	orphanet	Leber congenital amaurosis	IFT140
MONDO_0018998	ENSG00000106348	orphanet	Leber congenital amaurosis	IMPDH1
MONDO_0018998	ENSG00000106348	genomics_england	Leber congenital amaurosis	IMPDH1
MONDO_0018998	ENSG00000173226	orphanet	Leber congenital amaurosis	IQCB1
MONDO_0018998	ENSG00000173226	gene2phenotype	Leber congenital amaurosis	IQCB1
MONDO_0018998	ENSG00000173226	genomics_england	Leber congenital amaurosis	IQCB1
MONDO_0018998	ENSG00000173226	eva	Leber congenital amaurosis	IQCB1
MONDO_0018998	ENSG00000115474	orphanet	Leber congenital amaurosis	KCNJ13
MONDO_0018998	ENSG00000115474	gene2phenotype	Leber congenital amaurosis	KCNJ13
MONDO_0018998	ENSG00000115474	genomics_england	Leber congenital amaurosis	KCNJ13
MONDO_0018998	ENSG00000115474	eva	Leber congenital amaurosis	KCNJ13
MONDO_0018998	ENSG00000135338	orphanet	Leber congenital amaurosis	LCA5
MONDO_0018998	ENSG00000135338	gene2phenotype	Leber congenital amaurosis	LCA5
MONDO_0018998	ENSG00000135338	genomics_england	Leber congenital amaurosis	LCA5
MONDO_0018998	ENSG00000135338	eva	Leber congenital amaurosis	LCA5
MONDO_0018998	ENSG00000121207	orphanet	Leber congenital amaurosis	LRAT
MONDO_0018998	ENSG00000121207	gene2phenotype	Leber congenital amaurosis	LRAT
MONDO_0018998	ENSG00000121207	genomics_england	Leber congenital amaurosis	LRAT
MONDO_0018998	ENSG00000121207	eva	Leber congenital amaurosis	LRAT
MONDO_0018998	ENSG00000153208	genomics_england	Leber congenital amaurosis	MERTK
MONDO_0018998	ENSG00000173614	orphanet	Leber congenital amaurosis	NMNAT1
MONDO_0018998	ENSG00000173614	gene2phenotype	Leber congenital amaurosis	NMNAT1
MONDO_0018998	ENSG00000173614	genomics_england	Leber congenital amaurosis	NMNAT1
MONDO_0018998	ENSG00000173614	eva	Leber congenital amaurosis	NMNAT1
MONDO_0018998	ENSG00000161217	orphanet	Leber congenital amaurosis	PCYT1A
MONDO_0018998	ENSG00000112619	gene2phenotype	Leber congenital amaurosis	PRPH2
MONDO_0018998	ENSG00000198570	orphanet	Leber congenital amaurosis	RD3
MONDO_0018998	ENSG00000198570	gene2phenotype	Leber congenital amaurosis	RD3
MONDO_0018998	ENSG00000198570	genomics_england	Leber congenital amaurosis	RD3
MONDO_0018998	ENSG00000198570	eva	Leber congenital amaurosis	RD3
MONDO_0018998	ENSG00000139988	orphanet	Leber congenital amaurosis	RDH12
MONDO_0018998	ENSG00000139988	gene2phenotype	Leber congenital amaurosis	RDH12
MONDO_0018998	ENSG00000139988	genomics_england	Leber congenital amaurosis	RDH12
MONDO_0018998	ENSG00000139988	eva	Leber congenital amaurosis	RDH12
MONDO_0018998	ENSG00000116745	orphanet	Leber congenital amaurosis	RPE65
MONDO_0018998	ENSG00000116745	gene2phenotype	Leber congenital amaurosis	RPE65
MONDO_0018998	ENSG00000116745	genomics_england	Leber congenital amaurosis	RPE65
MONDO_0018998	ENSG00000116745	eva	Leber congenital amaurosis	RPE65
MONDO_0018998	ENSG00000092200	orphanet	Leber congenital amaurosis	RPGRIP1
MONDO_0018998	ENSG00000092200	gene2phenotype	Leber congenital amaurosis	RPGRIP1
MONDO_0018998	ENSG00000092200	genomics_england	Leber congenital amaurosis	RPGRIP1
MONDO_0018998	ENSG00000092200	eva	Leber congenital amaurosis	RPGRIP1
MONDO_0018998	ENSG00000042317	orphanet	Leber congenital amaurosis	SPATA7
MONDO_0018998	ENSG00000042317	gene2phenotype	Leber congenital amaurosis	SPATA7
MONDO_0018998	ENSG00000042317	genomics_england	Leber congenital amaurosis	SPATA7
MONDO_0018998	ENSG00000042317	eva	Leber congenital amaurosis	SPATA7
MONDO_0018998	ENSG00000112041	orphanet	Leber congenital amaurosis	TULP1
MONDO_0018998	ENSG00000112041	genomics_england	Leber congenital amaurosis	TULP1
MONDO_0018998	ENSG00000112041	eva	Leber congenital amaurosis	TULP1
MONDO_0018998	ENSG00000123552	orphanet	Leber congenital amaurosis	USP45
MONDO_0018998	ENSG00000123552	gene2phenotype	Leber congenital amaurosis	USP45
MONDO_0018921	ENSG00000108641	eva	Meckel syndrome	B9D1
MONDO_0018921	ENSG00000108641	orphanet	Meckel syndrome	B9D1
MONDO_0018921	ENSG00000123810	genomics_england	Meckel syndrome	B9D2
MONDO_0018921	ENSG00000123810	orphanet	Meckel syndrome	B9D2
MONDO_0018921	ENSG00000048342	genomics_england	Meckel syndrome	CC2D2A
MONDO_0018921	ENSG00000048342	eva	Meckel syndrome	CC2D2A
MONDO_0018921	ENSG00000048342	orphanet	Meckel syndrome	CC2D2A
MONDO_0018921	ENSG00000198707	genomics_england	Meckel syndrome	CEP290
MONDO_0018921	ENSG00000198707	eva	Meckel syndrome	CEP290
MONDO_0018921	ENSG00000198707	orphanet	Meckel syndrome	CEP290
MONDO_0018921	ENSG00000104218	genomics_england	Meckel syndrome	CSPP1
MONDO_0018921	ENSG00000104218	orphanet	Meckel syndrome	CSPP1
MONDO_0018921	ENSG00000011143	genomics_england	Meckel syndrome	MKS1
MONDO_0018921	ENSG00000011143	eva	Meckel syndrome	MKS1
MONDO_0018921	ENSG00000011143	orphanet	Meckel syndrome	MKS1
MONDO_0018921	ENSG00000103494	genomics_england	Meckel syndrome	RPGRIP1L
MONDO_0018921	ENSG00000103494	eva	Meckel syndrome	RPGRIP1L
MONDO_0018921	ENSG00000103494	orphanet	Meckel syndrome	RPGRIP1L
MONDO_0018921	ENSG00000204852	eva	Meckel syndrome	TCTN1
MONDO_0018921	ENSG00000204852	orphanet	Meckel syndrome	TCTN1
MONDO_0018921	ENSG00000168778	genomics_england	Meckel syndrome	TCTN2
MONDO_0018921	ENSG00000168778	eva	Meckel syndrome	TCTN2
MONDO_0018921	ENSG00000168778	orphanet	Meckel syndrome	TCTN2
MONDO_0018921	ENSG00000119977	orphanet	Meckel syndrome	TCTN3
MONDO_0018921	ENSG00000179029	genomics_england	Meckel syndrome	TMEM107
MONDO_0018921	ENSG00000179029	orphanet	Meckel syndrome	TMEM107
MONDO_0018921	ENSG00000187049	genomics_england	Meckel syndrome	TMEM216
MONDO_0018921	ENSG00000187049	eva	Meckel syndrome	TMEM216
MONDO_0018921	ENSG00000187049	orphanet	Meckel syndrome	TMEM216
MONDO_0018921	ENSG00000205084	genomics_england	Meckel syndrome	TMEM231
MONDO_0018921	ENSG00000205084	eva	Meckel syndrome	TMEM231
MONDO_0018921	ENSG00000205084	orphanet	Meckel syndrome	TMEM231
MONDO_0018921	ENSG00000155755	orphanet	Meckel syndrome	TMEM237
MONDO_0018921	ENSG00000164953	genomics_england	Meckel syndrome	TMEM67
MONDO_0018921	ENSG00000164953	eva	Meckel syndrome	TMEM67
MONDO_0018921	ENSG00000164953	orphanet	Meckel syndrome	TMEM67
MONDO_0018921	ENSG00000113621	genomics_england	Meckel syndrome	TXNDC15
MONDO_0018921	ENSG00000113621	orphanet	Meckel syndrome	TXNDC15
MONDO_0018921	ENSG00000143951	genomics_england	Meckel syndrome	WDPCP
MONDO_0019005	ENSG00000165138	genomics_england	nephronophthisis	ANKS6
MONDO_0019005	ENSG00000165138	uniprot_literature	nephronophthisis	ANKS6
MONDO_0019005	ENSG00000165138	eva	nephronophthisis	ANKS6
MONDO_0019005	ENSG00000165138	clingen	nephronophthisis	ANKS6
MONDO_0019005	ENSG00000165138	uniprot_literature	nephronophthisis	ANKS6
MONDO_0019005	ENSG00000165138	genomics_england	nephronophthisis	ANKS6
MONDO_0019005	ENSG00000165138	genomics_england	nephronophthisis	ANKS6
MONDO_0019005	ENSG00000133641	eva	nephronophthisis	C12orf29
MONDO_0019005	ENSG00000198707	eva	nephronophthisis	CEP290
MONDO_0019005	ENSG00000173588	genomics_england	nephronophthisis	CEP83
MONDO_0019005	ENSG00000173588	eva	nephronophthisis	CEP83
MONDO_0019005	ENSG00000126603	gene2phenotype	nephronophthisis	GLIS2
MONDO_0019005	ENSG00000119509	eva	nephronophthisis	INVS
MONDO_0019005	ENSG00000119509	genomics_england	nephronophthisis	INVS
MONDO_0019005	ENSG00000119509	clingen	nephronophthisis	INVS
MONDO_0019005	ENSG00000119509	uniprot_variants	nephronophthisis	INVS
MONDO_0019005	ENSG00000119509	genomics_england	nephronophthisis	INVS
MONDO_0019005	ENSG00000119509	eva	nephronophthisis	INVS
MONDO_0019005	ENSG00000173226	eva	nephronophthisis	IQCB1
MONDO_0019005	ENSG00000137802	genomics_england	nephronophthisis	MAPKBP1
MONDO_0019005	ENSG00000137802	eva	nephronophthisis	MAPKBP1
MONDO_0019005	ENSG00000137802	clingen	nephronophthisis	MAPKBP1
MONDO_0019005	ENSG00000137802	orphanet	nephronophthisis	MAPKBP1
MONDO_0019005	ENSG00000160602	gene2phenotype	nephronophthisis	NEK8
MONDO_0019005	ENSG00000160602	genomics_england	nephronophthisis	NEK8
MONDO_0019005	ENSG00000160602	eva	nephronophthisis	NEK8
MONDO_0019005	ENSG00000144061	gene2phenotype	nephronophthisis	NPHP1
MONDO_0019005	ENSG00000144061	genomics_england	nephronophthisis	NPHP1
MONDO_0019005	ENSG00000144061	uniprot_variants	nephronophthisis	NPHP1
MONDO_0019005	ENSG00000144061	clingen	nephronophthisis	NPHP1
MONDO_0019005	ENSG00000144061	eva	nephronophthisis	NPHP1
MONDO_0019005	ENSG00000144061	genomics_england	nephronophthisis	NPHP1
MONDO_0019005	ENSG00000144061	eva	nephronophthisis	NPHP1
MONDO_0019005	ENSG00000113971	genomics_england	nephronophthisis	NPHP3
MONDO_0019005	ENSG00000113971	eva	nephronophthisis	NPHP3
MONDO_0019005	ENSG00000113971	clingen	nephronophthisis	NPHP3
MONDO_0019005	ENSG00000113971	orphanet	nephronophthisis	NPHP3
MONDO_0019005	ENSG00000113971	eva	nephronophthisis	NPHP3
MONDO_0019005	ENSG00000131697	genomics_england	nephronophthisis	NPHP4
MONDO_0019005	ENSG00000131697	eva	nephronophthisis	NPHP4
MONDO_0019005	ENSG00000131697	clingen	nephronophthisis	NPHP4
MONDO_0019005	ENSG00000164953	uniprot_variants	nephronophthisis	TMEM67
MONDO_0019005	ENSG00000164953	eva	nephronophthisis	TMEM67
MONDO_0019005	ENSG00000164953	gene2phenotype	nephronophthisis	TMEM67
MONDO_0019005	ENSG00000164953	genomics_england	nephronophthisis	TMEM67
MONDO_0019005	ENSG00000164953	genomics_england	nephronophthisis	TMEM67
MONDO_0019005	ENSG00000123607	genomics_england	nephronophthisis	TTC21B
MONDO_0019005	ENSG00000123607	eva	nephronophthisis	TTC21B
MONDO_0019005	ENSG00000123607	clingen	nephronophthisis	TTC21B
MONDO_0019005	ENSG00000157796	genomics_england	nephronophthisis	WDR19
MONDO_0019005	ENSG00000157796	eva	nephronophthisis	WDR19
MONDO_0019005	ENSG00000196236	genomics_england	nephronophthisis	XPNPEP3
MONDO_0019005	ENSG00000196236	eva	nephronophthisis	XPNPEP3
MONDO_0019005	ENSG00000196236	orphanet	nephronophthisis	XPNPEP3
MONDO_0015375	ENSG00000168014	genomics_england	orofaciodigital syndrome	C2CD3
MONDO_0015375	ENSG00000168014	eva	orofaciodigital syndrome	C2CD3
MONDO_0015375	ENSG00000168014	orphanet	orofaciodigital syndrome	C2CD3
MONDO_0015375	ENSG00000168014	uniprot_variants	orofaciodigital syndrome	C2CD3
MONDO_0015375	ENSG00000168014	gene2phenotype	orofaciodigital syndrome	C2CD3
MONDO_0015375	ENSG00000168014	genomics_england	orofaciodigital syndrome	C2CD3
MONDO_0015375	ENSG00000168014	eva	orofaciodigital syndrome	C2CD3
MONDO_0015375	ENSG00000197603	eva	orofaciodigital syndrome	CPLANE1
MONDO_0015375	ENSG00000197603	gene2phenotype	orofaciodigital syndrome	CPLANE1
MONDO_0015375	ENSG00000197603	orphanet	orofaciodigital syndrome	CPLANE1
MONDO_0015375	ENSG00000197603	uniprot_literature	orofaciodigital syndrome	CPLANE1
MONDO_0015375	ENSG00000197603	uniprot_variants	orofaciodigital syndrome	CPLANE1
MONDO_0015375	ENSG00000118197	genomics_england	orofaciodigital syndrome	DDX59
MONDO_0015375	ENSG00000118197	eva	orofaciodigital syndrome	DDX59
MONDO_0015375	ENSG00000118197	uniprot_variants	orofaciodigital syndrome	DDX59
MONDO_0015375	ENSG00000118197	gene2phenotype	orofaciodigital syndrome	DDX59
MONDO_0015375	ENSG00000138286	orphanet	orofaciodigital syndrome	FAM149B1
MONDO_0015375	ENSG00000198920	orphanet	orofaciodigital syndrome	KIAA0753
MONDO_0015375	ENSG00000166813	orphanet	orofaciodigital syndrome	KIF7
MONDO_0015375	ENSG00000046651	orphanet	orofaciodigital syndrome	OFD1
MONDO_0015375	ENSG00000046651	gene2phenotype	orofaciodigital syndrome	OFD1
MONDO_0015375	ENSG00000046651	genomics_england	orofaciodigital syndrome	OFD1
MONDO_0015375	ENSG00000046651	eva	orofaciodigital syndrome	OFD1
MONDO_0015375	ENSG00000046651	uniprot_literature	orofaciodigital syndrome	OFD1
MONDO_0015375	ENSG00000046651	uniprot_variants	orofaciodigital syndrome	OFD1
MONDO_0015375	ENSG00000156973	orphanet	orofaciodigital syndrome	PDE6D
MONDO_0015375	ENSG00000146350	genomics_england	orofaciodigital syndrome	TBC1D32
MONDO_0015375	ENSG00000119977	gene2phenotype	orofaciodigital syndrome	TCTN3
MONDO_0015375	ENSG00000119977	genomics_england	orofaciodigital syndrome	TCTN3
MONDO_0015375	ENSG00000119977	eva	orofaciodigital syndrome	TCTN3
MONDO_0015375	ENSG00000119977	orphanet	orofaciodigital syndrome	TCTN3
MONDO_0015375	ENSG00000179029	genomics_england	orofaciodigital syndrome	TMEM107
MONDO_0015375	ENSG00000187049	orphanet	orofaciodigital syndrome	TMEM216
MONDO_0015375	ENSG00000197579	orphanet	orofaciodigital syndrome	TOPORS
MONDO_0015375	ENSG00000143951	genomics_england	orofaciodigital syndrome	WDPCP
EFO_0008620	ENSG00000086848	orphanet	Polycystic Kidney Disease	ALG9
EFO_0008620	ENSG00000090520	orphanet	Polycystic Kidney Disease	DNAJB11
EFO_0008620	ENSG00000090520	uniprot_variants	Polycystic Kidney Disease	DNAJB11
EFO_0008620	ENSG00000090520	genomics_england	Polycystic Kidney Disease	DNAJB11
EFO_0008620	ENSG00000090520	clingen	Polycystic Kidney Disease	DNAJB11
EFO_0008620	ENSG00000090520	eva	Polycystic Kidney Disease	DNAJB11
EFO_0008620	ENSG00000090520	uniprot_variants	Polycystic Kidney Disease	DNAJB11
EFO_0008620	ENSG00000090520	genomics_england	Polycystic Kidney Disease	DNAJB11
EFO_0008620	ENSG00000158163	genomics_england	Polycystic Kidney Disease	DZIP1L
EFO_0008620	ENSG00000158163	orphanet	Polycystic Kidney Disease	DZIP1L
EFO_0008620	ENSG00000158163	clingen	Polycystic Kidney Disease	DZIP1L
EFO_0008620	ENSG00000089597	orphanet	Polycystic Kidney Disease	GANAB
EFO_0008620	ENSG00000089597	uniprot_literature	Polycystic Kidney Disease	GANAB
EFO_0008620	ENSG00000089597	uniprot_variants	Polycystic Kidney Disease	GANAB
EFO_0008620	ENSG00000089597	clingen	Polycystic Kidney Disease	GANAB
EFO_0008620	ENSG00000089597	uniprot_literature	Polycystic Kidney Disease	GANAB
EFO_0008620	ENSG00000089597	uniprot_variants	Polycystic Kidney Disease	GANAB
EFO_0008620	ENSG00000089597	genomics_england	Polycystic Kidney Disease	GANAB
EFO_0008620	ENSG00000187535	clingen	Polycystic Kidney Disease	IFT140
EFO_0008620	ENSG00000187535	orphanet	Polycystic Kidney Disease	IFT140
EFO_0008620	ENSG00000008710	clingen	Polycystic Kidney Disease	PKD1
EFO_0008620	ENSG00000008710	eva	Polycystic Kidney Disease	PKD1
EFO_0008620	ENSG00000008710	genomics_england	Polycystic Kidney Disease	PKD1
EFO_0008620	ENSG00000008710	orphanet	Polycystic Kidney Disease	PKD1
EFO_0008620	ENSG00000008710	gene_burden	Polycystic Kidney Disease	PKD1
EFO_0008620	ENSG00000008710	genomics_england	Polycystic Kidney Disease	PKD1
EFO_0008620	ENSG00000118762	clingen	Polycystic Kidney Disease	PKD2
EFO_0008620	ENSG00000118762	eva	Polycystic Kidney Disease	PKD2
EFO_0008620	ENSG00000118762	genomics_england	Polycystic Kidney Disease	PKD2
EFO_0008620	ENSG00000118762	orphanet	Polycystic Kidney Disease	PKD2
EFO_0008620	ENSG00000118762	uniprot_literature	Polycystic Kidney Disease	PKD2
EFO_0008620	ENSG00000118762	uniprot_variants	Polycystic Kidney Disease	PKD2
EFO_0008620	ENSG00000118762	eva	Polycystic Kidney Disease	PKD2
EFO_0008620	ENSG00000118762	genomics_england	Polycystic Kidney Disease	PKD2
EFO_0008620	ENSG00000118762	gene_burden	Polycystic Kidney Disease	PKD2
EFO_0008620	ENSG00000118762	genomics_england	Polycystic Kidney Disease	PKD2
EFO_0008620	ENSG00000170927	gene2phenotype	Polycystic Kidney Disease	PKHD1
EFO_0008620	ENSG00000170927	genomics_england	Polycystic Kidney Disease	PKHD1
EFO_0008620	ENSG00000170927	orphanet	Polycystic Kidney Disease	PKHD1
EFO_0008620	ENSG00000170927	uniprot_literature	Polycystic Kidney Disease	PKHD1
EFO_0008620	ENSG00000170927	uniprot_variants	Polycystic Kidney Disease	PKHD1
EFO_0008620	ENSG00000170927	clingen	Polycystic Kidney Disease	PKHD1
EFO_0008620	ENSG00000170927	eva	Polycystic Kidney Disease	PKHD1
EFO_0008620	ENSG00000140650	genomics_england	Polycystic Kidney Disease	PMM2
MONDO_0017842	ENSG00000110274	orphanet	Senior-Loken syndrome	CEP164
MONDO_0017842	ENSG00000110274	gene2phenotype	Senior-Loken syndrome	CEP164
MONDO_0017842	ENSG00000110274	genomics_england	Senior-Loken syndrome	CEP164
MONDO_0017842	ENSG00000110274	eva	Senior-Loken syndrome	CEP164
MONDO_0017842	ENSG00000198707	orphanet	Senior-Loken syndrome	CEP290
MONDO_0017842	ENSG00000198707	genomics_england	Senior-Loken syndrome	CEP290
MONDO_0017842	ENSG00000198707	eva	Senior-Loken syndrome	CEP290
MONDO_0017842	ENSG00000119509	orphanet	Senior-Loken syndrome	INVS
MONDO_0017842	ENSG00000119509	genomics_england	Senior-Loken syndrome	INVS
MONDO_0017842	ENSG00000173226	orphanet	Senior-Loken syndrome	IQCB1
MONDO_0017842	ENSG00000173226	genomics_england	Senior-Loken syndrome	IQCB1
MONDO_0017842	ENSG00000173226	eva	Senior-Loken syndrome	IQCB1
MONDO_0017842	ENSG00000144061	orphanet	Senior-Loken syndrome	NPHP1
MONDO_0017842	ENSG00000144061	genomics_england	Senior-Loken syndrome	NPHP1
MONDO_0017842	ENSG00000113971	orphanet	Senior-Loken syndrome	NPHP3
MONDO_0017842	ENSG00000113971	gene2phenotype	Senior-Loken syndrome	NPHP3
MONDO_0017842	ENSG00000113971	genomics_england	Senior-Loken syndrome	NPHP3
MONDO_0017842	ENSG00000131697	orphanet	Senior-Loken syndrome	NPHP4
MONDO_0017842	ENSG00000131697	gene2phenotype	Senior-Loken syndrome	NPHP4
MONDO_0017842	ENSG00000131697	genomics_england	Senior-Loken syndrome	NPHP4
MONDO_0017842	ENSG00000131697	eva	Senior-Loken syndrome	NPHP4
MONDO_0017842	ENSG00000054282	orphanet	Senior-Loken syndrome	SDCCAG8
MONDO_0017842	ENSG00000054282	gene2phenotype	Senior-Loken syndrome	SDCCAG8
MONDO_0017842	ENSG00000054282	genomics_england	Senior-Loken syndrome	SDCCAG8
MONDO_0017842	ENSG00000054282	eva	Senior-Loken syndrome	SDCCAG8
MONDO_0017842	ENSG00000204104	orphanet	Senior-Loken syndrome	TRAF3IP1
MONDO_0017842	ENSG00000204104	gene2phenotype	Senior-Loken syndrome	TRAF3IP1
MONDO_0017842	ENSG00000204104	genomics_england	Senior-Loken syndrome	TRAF3IP1
MONDO_0017842	ENSG00000204104	eva	Senior-Loken syndrome	TRAF3IP1
MONDO_0017842	ENSG00000157796	orphanet	Senior-Loken syndrome	WDR19
MONDO_0017842	ENSG00000157796	genomics_england	Senior-Loken syndrome	WDR19
MONDO_0017842	ENSG00000157796	eva	Senior-Loken syndrome	WDR19
MONDO_0015461	ENSG00000187240	orphanet	short rib-polydactyly syndrome	DYNC2H1
MONDO_0015461	ENSG00000187240	eva	short rib-polydactyly syndrome	DYNC2H1
MONDO_0015461	ENSG00000213123	uniprot_literature	short rib-polydactyly syndrome	DYNLT2B
MONDO_0015461	ENSG00000187535	gene2phenotype	short rib-polydactyly syndrome	IFT140
MONDO_0015461	ENSG00000187535	genomics_england	short rib-polydactyly syndrome	IFT140
MONDO_0015461	ENSG00000187535	eva	short rib-polydactyly syndrome	IFT140
MONDO_0015461	ENSG00000187535	orphanet	short rib-polydactyly syndrome	IFT140
MONDO_0015461	ENSG00000187535	uniprot_literature	short rib-polydactyly syndrome	IFT140
MONDO_0015461	ENSG00000187535	uniprot_variants	short rib-polydactyly syndrome	IFT140
MONDO_0015461	ENSG00000138002	gene2phenotype	short rib-polydactyly syndrome	IFT172
MONDO_0015461	ENSG00000138002	genomics_england	short rib-polydactyly syndrome	IFT172
MONDO_0015461	ENSG00000138002	orphanet	short rib-polydactyly syndrome	IFT172
MONDO_0015461	ENSG00000138002	eva	short rib-polydactyly syndrome	IFT172
MONDO_0015461	ENSG00000138002	uniprot_variants	short rib-polydactyly syndrome	IFT172
MONDO_0015461	ENSG00000138002	gene2phenotype	short rib-polydactyly syndrome	IFT172
MONDO_0015461	ENSG00000138002	genomics_england	short rib-polydactyly syndrome	IFT172
MONDO_0015461	ENSG00000119650	genomics_england	short rib-polydactyly syndrome	IFT43
MONDO_0015461	ENSG00000101052	gene2phenotype	short rib-polydactyly syndrome	IFT52
MONDO_0015461	ENSG00000101052	genomics_england	short rib-polydactyly syndrome	IFT52
MONDO_0015461	ENSG00000101052	eva	short rib-polydactyly syndrome	IFT52
MONDO_0015461	ENSG00000122970	genomics_england	short rib-polydactyly syndrome	IFT81
MONDO_0015461	ENSG00000100578	uniprot_literature	short rib-polydactyly syndrome	KIAA0586
MONDO_0015461	ENSG00000100578	genomics_england	short rib-polydactyly syndrome	KIAA0586
MONDO_0015461	ENSG00000100578	eva	short rib-polydactyly syndrome	KIAA0586
MONDO_0015461	ENSG00000157992	eva	short rib-polydactyly syndrome	KRTCAP3
MONDO_0015461	ENSG00000137601	gene2phenotype	short rib-polydactyly syndrome	NEK1
MONDO_0015461	ENSG00000137601	genomics_england	short rib-polydactyly syndrome	NEK1
MONDO_0015461	ENSG00000137601	uniprot_literature	short rib-polydactyly syndrome	NEK1
MONDO_0015461	ENSG00000137601	uniprot_variants	short rib-polydactyly syndrome	NEK1
MONDO_0015461	ENSG00000137601	eva	short rib-polydactyly syndrome	NEK1
MONDO_0015461	ENSG00000137601	orphanet	short rib-polydactyly syndrome	NEK1
MONDO_0015461	ENSG00000204104	orphanet	short rib-polydactyly syndrome	TRAF3IP1
MONDO_0015461	ENSG00000118965	eva	short rib-polydactyly syndrome	WDR35
MONDO_0010168	ENSG00000214688	eva	Usher syndrome type 1	C10orf105
MONDO_0010168	ENSG00000107736	eva	Usher syndrome type 1	CDH23
MONDO_0010168	ENSG00000107736	gene2phenotype	Usher syndrome type 1	CDH23
MONDO_0010168	ENSG00000107736	genomics_england	Usher syndrome type 1	CDH23
MONDO_0010168	ENSG00000107736	orphanet	Usher syndrome type 1	CDH23
MONDO_0010168	ENSG00000107736	clingen	Usher syndrome type 1	CDH23
MONDO_0010168	ENSG00000136425	gene2phenotype	Usher syndrome type 1	CIB2
MONDO_0010168	ENSG00000136425	genomics_england	Usher syndrome type 1	CIB2
MONDO_0010168	ENSG00000136425	orphanet	Usher syndrome type 1	CIB2
MONDO_0010168	ENSG00000187017	orphanet	Usher syndrome type 1	ESPN
MONDO_0010168	ENSG00000137474	eva	Usher syndrome type 1	MYO7A
MONDO_0010168	ENSG00000137474	orphanet	Usher syndrome type 1	MYO7A
MONDO_0010168	ENSG00000137474	clingen	Usher syndrome type 1	MYO7A
MONDO_0010168	ENSG00000137474	gene2phenotype	Usher syndrome type 1	MYO7A
MONDO_0010168	ENSG00000137474	genomics_england	Usher syndrome type 1	MYO7A
MONDO_0010168	ENSG00000137474	eva	Usher syndrome type 1	MYO7A
MONDO_0010168	ENSG00000137474	uniprot_literature	Usher syndrome type 1	MYO7A
MONDO_0010168	ENSG00000137474	uniprot_variants	Usher syndrome type 1	MYO7A
MONDO_0010168	ENSG00000150275	eva	Usher syndrome type 1	PCDH15
MONDO_0010168	ENSG00000150275	orphanet	Usher syndrome type 1	PCDH15
MONDO_0010168	ENSG00000150275	clingen	Usher syndrome type 1	PCDH15
MONDO_0010168	ENSG00000006611	eva	Usher syndrome type 1	USH1C
MONDO_0010168	ENSG00000006611	eva	Usher syndrome type 1	USH1C
MONDO_0010168	ENSG00000006611	gene2phenotype	Usher syndrome type 1	USH1C
MONDO_0010168	ENSG00000006611	genomics_england	Usher syndrome type 1	USH1C
MONDO_0010168	ENSG00000006611	orphanet	Usher syndrome type 1	USH1C
MONDO_0010168	ENSG00000006611	uniprot_literature	Usher syndrome type 1	USH1C
MONDO_0010168	ENSG00000006611	clingen	Usher syndrome type 1	USH1C
MONDO_0010168	ENSG00000182040	eva	Usher syndrome type 1	USH1G
MONDO_0010168	ENSG00000182040	orphanet	Usher syndrome type 1	USH1G
MONDO_0010168	ENSG00000182040	clingen	Usher syndrome type 1	USH1G
MONDO_0016484	ENSG00000164199	eva	Usher syndrome type 2	ADGRV1
MONDO_0016484	ENSG00000164199	orphanet	Usher syndrome type 2	ADGRV1
MONDO_0016484	ENSG00000164199	clingen	Usher syndrome type 2	ADGRV1
MONDO_0016484	ENSG00000137474	orphanet	Usher syndrome type 2	MYO7A
MONDO_0016484	ENSG00000186862	uniprot_literature	Usher syndrome type 2	PDZD7
MONDO_0016484	ENSG00000186862	orphanet	Usher syndrome type 2	PDZD7
MONDO_0016484	ENSG00000042781	eva	Usher syndrome type 2	USH2A
MONDO_0016484	ENSG00000042781	gene2phenotype	Usher syndrome type 2	USH2A
MONDO_0016484	ENSG00000042781	genomics_england	Usher syndrome type 2	USH2A
MONDO_0016484	ENSG00000042781	uniprot_literature	Usher syndrome type 2	USH2A
MONDO_0016484	ENSG00000042781	uniprot_variants	Usher syndrome type 2	USH2A
MONDO_0016484	ENSG00000042781	eva	Usher syndrome type 2	USH2A
MONDO_0016484	ENSG00000042781	orphanet	Usher syndrome type 2	USH2A
MONDO_0016484	ENSG00000042781	clingen	Usher syndrome type 2	USH2A
MONDO_0016484	ENSG00000095397	clingen	Usher syndrome type 2	WHRN
MONDO_0016484	ENSG00000095397	eva	Usher syndrome type 2	WHRN
MONDO_0016484	ENSG00000095397	uniprot_literature	Usher syndrome type 2	WHRN
MONDO_0016484	ENSG00000095397	gene2phenotype	Usher syndrome type 2	WHRN
MONDO_0016484	ENSG00000095397	genomics_england	Usher syndrome type 2	WHRN
MONDO_0016484	ENSG00000095397	orphanet	Usher syndrome type 2	WHRN
MONDO_0016485	ENSG00000141337	orphanet	Usher syndrome type 3	ARSG
MONDO_0016485	ENSG00000148019	orphanet	Usher syndrome type 3	CEP78
MONDO_0016485	ENSG00000163646	eva	Usher syndrome type 3	CLRN1
MONDO_0016485	ENSG00000163646	orphanet	Usher syndrome type 3	CLRN1
MONDO_0016485	ENSG00000163646	clingen	Usher syndrome type 3	CLRN1
MONDO_0016485	ENSG00000170445	orphanet	Usher syndrome type 3	HARS1
MONDO_custom	ENSG00000084693	gene2phenotype	cilia-associated RP	AGBL5
MONDO_custom	ENSG00000135541	eva	cilia-associated RP	AHI1
MONDO_custom	ENSG00000116127	eva	cilia-associated RP	ALMS1
MONDO_custom	ENSG00000102931	gene2phenotype	cilia-associated RP	ARL2BP
MONDO_custom	ENSG00000138175	genomics_england	cilia-associated RP	ARL3
MONDO_custom	ENSG00000113966	genomics_england	cilia-associated RP	ARL6
MONDO_custom	ENSG00000174483	eva	cilia-associated RP	BBS1
MONDO_custom	ENSG00000125124	gene2phenotype	cilia-associated RP	BBS2
MONDO_custom	ENSG00000198707	eva	cilia-associated RP	CEP290
MONDO_custom	ENSG00000156172	eva	cilia-associated RP	CFAP418
MONDO_custom	ENSG00000188419	genomics_england	cilia-associated RP	CHM
MONDO_custom	ENSG00000163646	gene2phenotype	cilia-associated RP	CLRN1
MONDO_custom	ENSG00000134376	eva	cilia-associated RP	CRB1
MONDO_custom	ENSG00000148204	uniprot_literature	cilia-associated RP	CRB2
MONDO_custom	ENSG00000170264	gene2phenotype	cilia-associated RP	FAM161A
MONDO_custom	ENSG00000187535	genomics_england	cilia-associated RP	IFT140
MONDO_custom	ENSG00000138002	uniprot_variants	cilia-associated RP	IFT172
MONDO_custom	ENSG00000032742	orphanet	cilia-associated RP	IFT88
MONDO_custom	ENSG00000112706	genomics_england	cilia-associated RP	IMPG1
MONDO_custom	ENSG00000081148	gene2phenotype	cilia-associated RP	IMPG2
MONDO_custom	ENSG00000088970	gene2phenotype	cilia-associated RP	KIZ
MONDO_custom	ENSG00000122550	gene2phenotype	cilia-associated RP	KLHL7
MONDO_custom	ENSG00000111837	gene2phenotype	cilia-associated RP	MAK
MONDO_custom	ENSG00000153208	gene2phenotype	cilia-associated RP	MERTK
MONDO_custom	ENSG00000117650	orphanet	cilia-associated RP	NEK2
MONDO_custom	ENSG00000046651	gene2phenotype	cilia-associated RP	OFD1
MONDO_custom	ENSG00000179270	gene2phenotype	cilia-associated RP	PCARE
MONDO_custom	ENSG00000132915	gene2phenotype	cilia-associated RP	PDE6A
MONDO_custom	ENSG00000133256	genomics_england	cilia-associated RP	PDE6B
MONDO_custom	ENSG00000185527	gene2phenotype	cilia-associated RP	PDE6G
MONDO_custom	ENSG00000214140	gene2phenotype	cilia-associated RP	PRCD
MONDO_custom	ENSG00000104237	gene2phenotype	cilia-associated RP	RP1
MONDO_custom	ENSG00000183638	gene2phenotype	cilia-associated RP	RP1L1
MONDO_custom	ENSG00000102218	gene2phenotype	cilia-associated RP	RP2
MONDO_custom	ENSG00000156313	gene2phenotype	cilia-associated RP	RPGR
MONDO_custom	ENSG00000092200	genomics_england	cilia-associated RP	RPGRIP1
MONDO_custom	ENSG00000130561	gene2phenotype	cilia-associated RP	SAG
MONDO_custom	ENSG00000042317	genomics_england	cilia-associated RP	SPATA7
MONDO_custom	ENSG00000197579	gene2phenotype	cilia-associated RP	TOPORS
MONDO_custom	ENSG00000165533	gene2phenotype	cilia-associated RP	TTC8
MONDO_custom	ENSG00000166402	orphanet	cilia-associated RP	TUB
MONDO_custom	ENSG00000112041	gene2phenotype	cilia-associated RP	TULP1
MONDO_custom	ENSG00000042781	genomics_england	cilia-associated RP	USH2A
MONDO_0018772	ENSG00000169379	gene2phenotype	Joubert syndrome	ARL13B
MONDO_0018772	ENSG00000169379	genomics_england	Joubert syndrome	ARL13B
MONDO_0018772	ENSG00000169379	eva	Joubert syndrome	ARL13B
MONDO_0018772	ENSG00000169379	orphanet	Joubert syndrome	ARL13B
MONDO_0018772	ENSG00000169379	clingen	Joubert syndrome	ARL13B
MONDO_0018772	ENSG00000138175	gene2phenotype	Joubert syndrome	ARL3
MONDO_0018772	ENSG00000138175	orphanet	Joubert syndrome	ARL3
MONDO_0018772	ENSG00000135931	gene2phenotype	Joubert syndrome	ARMC9
MONDO_0018772	ENSG00000135931	genomics_england	Joubert syndrome	ARMC9
MONDO_0018772	ENSG00000135931	eva	Joubert syndrome	ARMC9
MONDO_0018772	ENSG00000135931	orphanet	Joubert syndrome	ARMC9
MONDO_0018772	ENSG00000108641	eva	Joubert syndrome	B9D1
MONDO_0018772	ENSG00000108641	orphanet	Joubert syndrome	B9D1
MONDO_0018772	ENSG00000123810	genomics_england	Joubert syndrome	B9D2
MONDO_0018772	ENSG00000123810	eva	Joubert syndrome	B9D2
MONDO_0018772	ENSG00000168014	manual	Joubert syndrome	C2CD3
MONDO_0018772	ENSG00000100211	orphanet	Joubert syndrome	CBY1
MONDO_0018772	ENSG00000048342	gene2phenotype	Joubert syndrome	CC2D2A
MONDO_0018772	ENSG00000048342	genomics_england	Joubert syndrome	CC2D2A
MONDO_0018772	ENSG00000048342	eva	Joubert syndrome	CC2D2A
MONDO_0018772	ENSG00000116198	gene2phenotype	Joubert syndrome	CEP104
MONDO_0018772	ENSG00000116198	genomics_england	Joubert syndrome	CEP104
MONDO_0018772	ENSG00000116198	eva	Joubert syndrome	CEP104
MONDO_0018772	ENSG00000116198	orphanet	Joubert syndrome	CEP104
MONDO_0018772	ENSG00000168944	genomics_england	Joubert syndrome	CEP120
MONDO_0018772	ENSG00000168944	eva	Joubert syndrome	CEP120
MONDO_0018772	ENSG00000168944	orphanet	Joubert syndrome	CEP120
MONDO_0018772	ENSG00000106477	gene2phenotype	Joubert syndrome	CEP41
MONDO_0018772	ENSG00000106477	genomics_england	Joubert syndrome	CEP41
MONDO_0018772	ENSG00000106477	eva	Joubert syndrome	CEP41
MONDO_0018772	ENSG00000106477	orphanet	Joubert syndrome	CEP41
MONDO_0018772	ENSG00000197603	gene2phenotype	Joubert syndrome	CPLANE1
MONDO_0018772	ENSG00000197603	eva	Joubert syndrome	CPLANE1
MONDO_0018772	ENSG00000197603	orphanet	Joubert syndrome	CPLANE1
MONDO_0018772	ENSG00000198331	genomics_england	Joubert syndrome	HYLS1
MONDO_0018772	ENSG00000198331	orphanet	Joubert syndrome	HYLS1
MONDO_0018772	ENSG00000138002	manual	Joubert syndrome	IFT172
MONDO_0018772	ENSG00000096872	manual	Joubert syndrome	IFT74
MONDO_0018772	ENSG00000047578	eva	Joubert syndrome	KATNIP
MONDO_0018772	ENSG00000047578	orphanet	Joubert syndrome	KATNIP
MONDO_0018772	ENSG00000047578	manual	Joubert syndrome	KIAA0556
MONDO_0018772	ENSG00000198920	genomics_england	Joubert syndrome	KIAA0753
MONDO_0018772	ENSG00000166813	genomics_england	Joubert syndrome	KIF7
MONDO_0018772	ENSG00000046651	eva	Joubert syndrome	OFD1
MONDO_0018772	ENSG00000156973	manual	Joubert syndrome	PDE6D
MONDO_0018772	ENSG00000083535	gene2phenotype	Joubert syndrome	PIBF1
MONDO_0018772	ENSG00000083535	genomics_england	Joubert syndrome	PIBF1
MONDO_0018772	ENSG00000083535	eva	Joubert syndrome	PIBF1
MONDO_0018772	ENSG00000083535	orphanet	Joubert syndrome	PIBF1
MONDO_0018772	ENSG00000107882	genomics_england	Joubert syndrome	SUFU
MONDO_0018772	ENSG00000107882	orphanet	Joubert syndrome	SUFU
MONDO_0018772	ENSG00000204852	genomics_england	Joubert syndrome	TCTN1
MONDO_0018772	ENSG00000204852	eva	Joubert syndrome	TCTN1
MONDO_0018772	ENSG00000204852	orphanet	Joubert syndrome	TCTN1
MONDO_0018772	ENSG00000168778	genomics_england	Joubert syndrome	TCTN2
MONDO_0018772	ENSG00000168778	eva	Joubert syndrome	TCTN2
MONDO_0018772	ENSG00000168778	orphanet	Joubert syndrome	TCTN2
MONDO_0018772	ENSG00000119977	genomics_england	Joubert syndrome	TCTN3
MONDO_0018772	ENSG00000119977	eva	Joubert syndrome	TCTN3
MONDO_0018772	ENSG00000179029	manual	Joubert syndrome	TMEM107
MONDO_0018772	ENSG00000187049	gene2phenotype	Joubert syndrome	TMEM216
MONDO_0018772	ENSG00000187049	genomics_england	Joubert syndrome	TMEM216
MONDO_0018772	ENSG00000187049	eva	Joubert syndrome	TMEM216
MONDO_0018772	ENSG00000164953	genomics_england	Joubert syndrome	TMEM67
MONDO_0018772	ENSG00000164953	eva	Joubert syndrome	TMEM67
MONDO_0018772	ENSG00000164953	orphanet	Joubert syndrome	TMEM67
MONDO_0018772	ENSG00000198718	eva	Joubert syndrome	TOGARAM1
MONDO_0018772	ENSG00000102935	gene2phenotype	Joubert syndrome	ZNF423
MONDO_0018772	ENSG00000149483	manual	Joubert syndrome	TMEM138
MONDO_0018772	ENSG00000150433	manual	Joubert syndrome	TMEM218
MONDO_0018772	ENSG00000138286	manual	Joubert syndrome	FAM149B1

## Sheet: Table S3
Gene ID	Gene symbol	Cluster ID	Cluster Name
ENSG00000225327	USP17L3	10
ENSG00000233136	USP17L11	10
ENSG00000249811	USP17L21	10
ENSG00000250844	USP17L18	10
ENSG00000248933	USP17L22	10
ENSG00000230549	USP17L1	10
ENSG00000248920	USP17L19	10
ENSG00000227140	USP17L5	10
ENSG00000227551	USP17L12	10
ENSG00000237038	USP17L8	10
ENSG00000231396	USP17L10	10
ENSG00000236125	USP17L8	10
ENSG00000250745	USP17L20	10
ENSG00000249104	USP17L17	10
ENSG00000232399	USP17L13	10
ENSG00000182134	TDRKH	12;2;1
ENSG00000156414	TDRD9	12;2;1
ENSG00000162782	TDRD5	12;2;1
ENSG00000132972	RNF17	12;2;1
ENSG00000178997	EXD1	12;2;1
ENSG00000162639	HENMT1	12;2;1
ENSG00000134627	PIWIL4	12;2;1
ENSG00000125207	PIWIL1	12;2;1
ENSG00000152670	DDX4	12;2;1
ENSG00000143194	MAEL	12;2;1
ENSG00000196335	STK31	12;2;1
ENSG00000109832	DDX25	12;2;1
ENSG00000180113	TDRD6	12;2;1
ENSG00000073146	MOV10L1	12;2;1
ENSG00000184571	PIWIL3	12;2;1
ENSG00000163239	TDRD10	12;2;1
ENSG00000218819	TDRD15	12;2;1
ENSG00000143793	C1orf35	12;2;2
ENSG00000135250	SRPK2	12;2;2
ENSG00000126653	NSRP1	12;2;2
ENSG00000096063	SRPK1	12;2;2
ENSG00000184343	SRPK3	12;2;2
ENSG00000166152	C16orf78	12;2;2
ENSG00000165675	ENOX2	12;2;2
ENSG00000100442	FKBP3	12;2;2
ENSG00000170473	PYM1	12;2;2
ENSG00000213801	ZNF321P	12;2;2
ENSG00000135473	PAN2	12;2;3;1
ENSG00000172239	PAIP1	12;2;3;1
ENSG00000198791	CNOT7	12;2;3;1
ENSG00000125107	CNOT1	12;2;3;1
ENSG00000185650	ZFP36L1	12;2;3;1
ENSG00000141232	TOB1	12;2;3;1
ENSG00000138767	CNOT6L	12;2;3;1
ENSG00000078687	TNRC6C	12;2;3;1
ENSG00000144580	CNOT9	12;2;3;1
ENSG00000155508	CNOT8	12;2;3;1
ENSG00000088038	CNOT3	12;2;3;1
ENSG00000055917	PUM2	12;2;3;1
ENSG00000113300	CNOT6	12;2;3;1
ENSG00000174606	ANGEL2	12;2;3;1
ENSG00000152520	PAN3	12;2;3;1
ENSG00000140694	PARN	12;2;3;1
ENSG00000183864	TOB2	12;2;3;1
ENSG00000179151	EDC3	12;2;3;2
ENSG00000198265	HELZ	12;2;3;2
ENSG00000184708	EIF4ENIF1	12;2;3;2
ENSG00000038358	EDC4	12;2;3;2
ENSG00000175324	LSM1	12;2;3;2
ENSG00000172795	DCP2	12;2;3;2
ENSG00000110063	DCPS	12;2;3;2
ENSG00000151065	DCP1B	12;2;3;2
ENSG00000204272	NBDY	12;2;3;2
ENSG00000149657	LSM14B	12;2;3;2
ENSG00000163412	EIF4E3	12;2;3;2
ENSG00000214575	CPEB1	12;2;3;2
ENSG00000163382	NAXE	12;2;3;2
ENSG00000250067	YJEFN3	12;2;3;2
ENSG00000229474	PATL2	12;2;3;2
ENSG00000166889	PATL1	12;2;3;2
ENSG00000183496	MEX3B	12;2;3;2
ENSG00000175766	EIF4E1B	12;2;3;2
ENSG00000101104	PABPC1L	12;2;3;2
ENSG00000108654	DDX5	12;2;4;1;1
ENSG00000048828	FAM120A	12;2;4;1;1
ENSG00000135486	HNRNPA1	12;2;4;1;1
ENSG00000173933	RBM4	12;2;4;1;1
ENSG00000131828	PDHA1	12;2;4;1;1
ENSG00000170296	GABARAP	12;2;4;1;1
ENSG00000034713	GABARAPL2	12;2;4;1;1
ENSG00000079785	DDX1	12;2;4;1;1
ENSG00000126254	RBM42	12;2;4;1;1
ENSG00000106682	EIF4H	12;2;4;1;1
ENSG00000171262	FAM98B	12;2;4;1;1
ENSG00000075856	SART3	12;2;4;1;1
ENSG00000105618	PRPF31	12;2;4;1;1
ENSG00000143621	ILF2	12;2;4;1;1
ENSG00000119335	SET	12;2;4;1;1
ENSG00000135316	SYNCRIP	12;2;4;1;1
ENSG00000153187	HNRNPU	12;2;4;1;1
ENSG00000174720	LARP7	12;2;4;1;1
ENSG00000121058	COIL	12;2;4;1;1
ENSG00000087302	RTRAF	12;2;4;1;1
ENSG00000126457	PRMT1	12;2;4;1;1
ENSG00000109606	DHX15	12;2;4;1;1
ENSG00000119812	FAM98A	12;2;4;1;1
ENSG00000138385	SSB	12;2;4;1;1
ENSG00000100220	RTCB	12;2;4;1;1
ENSG00000100138	SNU13	12;2;4;1;1
ENSG00000168488	ATXN2L	12;2;4;1;2
ENSG00000186834	HEXIM1	12;2;4;1;2
ENSG00000180543	TSPYL5	12;2;4;1;2
ENSG00000014164	ZC3H3	12;2;4;1;2
ENSG00000138709	LARP1B	12;2;4;1;2
ENSG00000110367	DDX6	12;2;4;1;2
ENSG00000151846	PABPC3	12;2;4;1;2
ENSG00000090621	PABPC4	12;2;4;1;2
ENSG00000155506	LARP1	12;2;4;1;2
ENSG00000167118	URM1	12;2;4;1;2
ENSG00000254535	PABPC4L	12;2;4;1;2
ENSG00000161813	LARP4	12;2;4;1;2
ENSG00000120727	PAIP2	12;2;4;1;2
ENSG00000186288	PABPC1L2A	12;2;4;1;2
ENSG00000115053	NCL	12;2;4;1;4
ENSG00000005007	UPF1	12;2;4;1;4
ENSG00000151247	EIF4E	12;2;4;1;4
ENSG00000070756	PABPC1	12;2;4;1;4
ENSG00000065978	YBX1	12;2;4;1;4
ENSG00000009307	CSDE1	12;2;4;1;4
ENSG00000215301	DDX3X	12;2;4;1;4
ENSG00000100201	DDX17	12;2;4;1;4
ENSG00000123908	AGO2	12;2;4;1;4
ENSG00000145907	G3BP1	12;2;4;1;4
ENSG00000040341	STAU2	12;2;4;1;4
ENSG00000155363	MOV10	12;2;4;1;4
ENSG00000092847	AGO1	12;2;4;1;4
ENSG00000182636	NDN	12;2;4;1;4
ENSG00000138757	G3BP2	12;2;4;1;4
ENSG00000135930	EIF4E2	12;2;4;1;4
ENSG00000165209	STRBP	12;2;4;1;4
ENSG00000124214	STAU1	12;2;4;1;4
ENSG00000174953	DHX36	12;2;4;1;4
ENSG00000135387	CAPRIN1	12;2;4;1;4
ENSG00000108883	EFTUD2	12;2;4;1;4
ENSG00000247315	ZCCHC3	12;2;4;1;4
ENSG00000159217	IGF2BP1	12;2;4;1;4
ENSG00000134698	AGO4	12;2;4;1;4
ENSG00000139546	TARBP2	12;2;4;1;4
ENSG00000136231	IGF2BP3	12;2;4;1;4
ENSG00000257103	LSM14A	12;2;4;1;4
ENSG00000186940		12;2;4;1;4
ENSG00000145388	METTL14	12;2;4;2
ENSG00000198492	YTHDF2	12;2;4;2
ENSG00000165819	METTL3	12;2;4;2
ENSG00000149658	YTHDF1	12;2;4;2
ENSG00000091542	ALKBH5	12;2;4;2
ENSG00000185728	YTHDF3	12;2;4;2
ENSG00000101654	RNMT	12;2;4;2
ENSG00000127804	METTL16	12;2;4;2
ENSG00000100601	ALKBH1	12;2;4;2
ENSG00000025800	KPNA6	12;2;4;3
ENSG00000174326	SLC16A11	12;2;4;3
ENSG00000132341	RAN	12;2;4;3
ENSG00000133704	IPO8	12;2;4;3
ENSG00000168872	DDX19A	12;2;4;3
ENSG00000083312	TNPO1	12;2;4;3
ENSG00000134030	CTIF	12;2;4;3
ENSG00000099901	RANBP1	12;2;4;3
ENSG00000100697	DICER1	12;2;4;4;1
ENSG00000088930	XRN2	12;2;4;4;1
ENSG00000114127	XRN1	12;2;4;4;1
ENSG00000067596	DHX8	12;2;4;4;1
ENSG00000039123	MTREX	12;2;4;4;1
ENSG00000134744	TUT4	12;2;4;4;1
ENSG00000168564	CDKN2AIP	12;2;4;4;1
ENSG00000164329	TENT2	12;2;4;4;1
ENSG00000138231	DBR1	12;2;4;4;1
ENSG00000108406	DHX40	12;2;4;4;3
ENSG00000121766	ZCCHC17	12;2;4;4;3
ENSG00000112249	ASCC3	12;2;4;4;3
ENSG00000134815	DHX34	12;2;4;4;3
ENSG00000138658	ZGRF1	12;2;4;4;3
ENSG00000076053	RBM7	12;2;4;5
ENSG00000121274	TENT4B	12;2;4;5
ENSG00000133858	ZFC3H1	12;2;4;5
ENSG00000107290	SETX	12;2;4;5
ENSG00000112941	TENT4A	12;2;4;5
ENSG00000147905	ZCCHC7	12;2;4;5
ENSG00000149016	TUT1	12;2;4;5
ENSG00000033030	ZCCHC8	12;2;4;5
ENSG00000141664	ZCCHC2	12;2;4;5
ENSG00000104872	PIH1D1	12;2;5
ENSG00000126756	UXT	12;2;5
ENSG00000174276	ZNHIT2	12;2;5
ENSG00000005175	RPAP3	12;2;5
ENSG00000113068	PFDN1	12;2;5
ENSG00000243667	DNAAF10	12;2;5
ENSG00000105176	URI1	12;2;5
ENSG00000129696	TTI2	12;2;5
ENSG00000088356	PDRG1	12;2;5
ENSG00000103061	SLC7A6OS	12;2;5
ENSG00000273611	ZNHIT3	12;2;5
ENSG00000142751	GPN2	12;2;5
ENSG00000151131	NOPCHAP1	12;2;5
ENSG00000075975	MKRN2	12;2;6
ENSG00000275183	LENG9	12;2;6
ENSG00000122299	ZC3H7A	12;2;6
ENSG00000102053	ZC3H12B	12;2;6
ENSG00000175792	RUVBL1	12;2;7
ENSG00000183207	RUVBL2	12;2;7
ENSG00000101132	PFDN4	12;2;7
ENSG00000255529	POLR2M	12;2;7
ENSG00000204220	PFDN6	12;2;7
ENSG00000102030	NAA10	12;2;7
ENSG00000141499	WRAP53	12;2;7
ENSG00000155959	VBP1	12;2;7
ENSG00000121579	NAA50	12;2;7
ENSG00000126461	SCAF1	12;2;7
ENSG00000187522	HSPA14	12;2;7
ENSG00000103932	RPAP1	12;2;7
ENSG00000173418	NAA20	12;2;7
ENSG00000113761	ZNF346	12;2;8
ENSG00000144233	AMMECR1L	12;2;8
ENSG00000155636	RBM45	12;2;8
ENSG00000182973	CNOT10	12;2;8
ENSG00000154222	CC2D1B	12;2;8
ENSG00000115282	TTC31	12;2;8
ENSG00000196652	ZKSCAN5	12;2;8
ENSG00000120029	ARMH3	12;2;8
ENSG00000198746	GPATCH3	12;2;8
ENSG00000248167	TRIM39-RPP21	12;2;8
ENSG00000182173	TSEN54	12;2;9
ENSG00000170892	TSEN34	12;2;9
ENSG00000196976	LAGE3	12;2;9
ENSG00000144034	TPRKB	12;2;9
ENSG00000154743	TSEN2	12;2;9
ENSG00000149743	TRPT1	12;2;9
ENSG00000143436	MRPL9	12;3;1;1;1
ENSG00000116898	MRPS15	12;3;1;1;1
ENSG00000123297	TSFM	12;3;1;1;1
ENSG00000243927	MRPS6	12;3;1;1;1
ENSG00000197345	MRPL21	12;3;1;1;1
ENSG00000172172	MRPL13	12;3;1;1;1
ENSG00000179271	GADD45GIP1	12;3;1;1;1
ENSG00000135900	MRPL44	12;3;1;1;1
ENSG00000048544	MRPS10	12;3;1;1;1
ENSG00000131368	MRPS25	12;3;1;1;1
ENSG00000174547	MRPL11	12;3;1;1;1
ENSG00000182180	MRPS16	12;3;1;1;1
ENSG00000112110	MRPL18	12;3;1;1;1
ENSG00000136897	MRPL50	12;3;1;1;1
ENSG00000242485	MRPL20	12;3;1;1;1
ENSG00000116221	MRPL37	12;3;1;1;1
ENSG00000175756	AURKAIP1	12;3;1;1;1
ENSG00000108826	MRPL27	12;3;1;1;1
ENSG00000086504	MRPL28	12;3;1;1;1
ENSG00000154719	MRPL39	12;3;1;1;1
ENSG00000085760	MTIF2	12;3;1;1;1
ENSG00000175581	MRPL48	12;3;1;1;1
ENSG00000178952	TUFM	12;3;1;1;1
ENSG00000082515	MRPL22	12;3;1;1;1
ENSG00000111639	MRPL51	12;3;1;1;1
ENSG00000243147	MRPL33	12;3;1;1;1
ENSG00000120333	MRPS14	12;3;1;1;1
ENSG00000055950	MRPL43	12;3;1;1;1
ENSG00000106591	MRPL32	12;3;1;1;1
ENSG00000134056	MRPS36	12;3;1;1;1
ENSG00000169288	MRPL1	12;3;1;1;1
ENSG00000132313	MRPL35	12;3;1;1;1
ENSG00000112996	MRPS30	12;3;1;1;1
ENSG00000143314	MRPL24	12;3;1;1;1
ENSG00000185608	MRPL40	12;3;1;1;1
ENSG00000128626	MRPS12	12;3;1;1;1
ENSG00000114686	MRPL3	12;3;1;1;1
ENSG00000214026	MRPL23	12;3;1;1;1
ENSG00000159111	MRPL10	12;3;1;1;1
ENSG00000278845	MRPL45	12;3;1;1;1
ENSG00000112651	MRPL2	12;3;1;1;1
ENSG00000204316	MRPL38	12;3;1;1;1
ENSG00000155463	OXA1L	12;3;1;1;1
ENSG00000130312	MRPL34	12;3;1;1;1
ENSG00000184508	HDDC3	12;3;1;1;1
ENSG00000258429	PDF	12;3;1;1;1
ENSG00000180992	MRPL14	12;3;1;1;1
ENSG00000198015	MRPL42	12;3;1;1;1
ENSG00000168827	GFM1	12;3;1;1;1
ENSG00000137547	MRPL15	12;3;1;1;1
ENSG00000259494	MRPL46	12;3;1;1;1
ENSG00000166902	MRPL16	12;3;1;1;1
ENSG00000096080	MRPS18A	12;3;1;1;1
ENSG00000172590	MRPL52	12;3;1;1;1
ENSG00000149792	MRPL49	12;3;1;1;1
ENSG00000158042	MRPL17	12;3;1;1;1
ENSG00000185414	MRPL30	12;3;1;1;1
ENSG00000173141	MRPL57	12;3;1;1;1
ENSG00000204822	MRPL53	12;3;1;1;1
ENSG00000183617	MRPL54	12;3;1;1;1
ENSG00000128891	CCDC32	12;3;1;1;1
ENSG00000164347	GFM2	12;3;1;1;1
ENSG00000266472	MRPS21	12;3;1;1;1
ENSG00000115364	MRPL19	12;3;1;1;1
ENSG00000134020	PEBP4	12;3;1;1;1
ENSG00000162910	MRPL55	12;3;1;1;1
ENSG00000112031	MTRF1L	12;3;1;1;1
ENSG00000171421	MRPL36	12;3;1;1;1
ENSG00000172586	CHCHD1	12;3;1;1;1
ENSG00000262660		12;3;1;1;1
ENSG00000144120	TMEM177	12;3;1;1;1
ENSG00000249773		12;3;1;1;1
ENSG00000257921		12;3;1;1;1
ENSG00000270757	HSPE1-MOB4	12;3;1;1;1
ENSG00000163626	COX18	12;3;1;1;1
ENSG00000103404	USP31	12;3;1;1;1
ENSG00000163884	KLF15	12;3;1;1;2
ENSG00000135972	MRPS9	12;3;1;1;2
ENSG00000175110	MRPS22	12;3;1;1;2
ENSG00000197785	ATAD3A	12;3;1;1;2
ENSG00000181610	MRPS23	12;3;1;1;2
ENSG00000105613	MAST1	12;3;1;1;2
ENSG00000125445	MRPS7	12;3;1;1;2
ENSG00000115297	TLX2	12;3;1;1;2
ENSG00000125901	MRPS26	12;3;1;1;2
ENSG00000147586	MRPS28	12;3;1;1;2
ENSG00000074071	MRPS34	12;3;1;1;2
ENSG00000102738	MRPS31	12;3;1;1;2
ENSG00000118922	KLF12	12;3;1;1;2
ENSG00000061794	MRPS35	12;3;1;1;2
ENSG00000122140	MRPS2	12;3;1;1;2
ENSG00000204859	ZBTB48	12;3;1;1;2
ENSG00000167967	E4F1	12;3;1;1;2
ENSG00000182154	MRPL41	12;3;1;1;2
ENSG00000159792	PSKH1	12;3;1;1;2
ENSG00000181991	MRPS11	12;3;1;1;2
ENSG00000090263	MRPS33	12;3;1;1;2
ENSG00000204568	MRPS18B	12;3;1;1;2
ENSG00000239789	MRPS17	12;3;1;1;2
ENSG00000163319	MRPS18C	12;3;1;1;2
ENSG00000132676	DAP3	12;3;1;1;2
ENSG00000129194	SOX15	12;3;1;1;2
ENSG00000144029	MRPS5	12;3;1;1;2
ENSG00000062582	MRPS24	12;3;1;1;2
ENSG00000273155		12;3;1;1;2
ENSG00000099800	TIMM13	12;3;1;2
ENSG00000100575	TIMM9	12;3;1;2
ENSG00000132286	TIMM10B	12;3;1;2
ENSG00000134809	TIMM10	12;3;1;2
ENSG00000196683	TOMM7	12;3;1;2
ENSG00000158882	TOMM40L	12;3;1;2
ENSG00000106246	PTCD1	12;3;1;3
ENSG00000118246	FASTKD2	12;3;1;3
ENSG00000165526	RPUSD4	12;3;1;3
ENSG00000132463	GRSF1	12;3;1;3
ENSG00000099821	POLRMT	12;3;1;3
ENSG00000122085	MTERF4	12;3;1;3
ENSG00000172171	TEFM	12;3;1;3
ENSG00000254858	MPV17L2	12;3;1;3
ENSG00000130299	GTPBP3	12;3;1;4
ENSG00000084092	NOA1	12;3;1;4
ENSG00000156469	MTERF3	12;3;1;4
ENSG00000135297	MTO1	12;3;1;4
ENSG00000171861	MRM3	12;3;1;4
ENSG00000136463	TACO1	12;3;1;4
ENSG00000103707	MTFMT	12;3;1;4
ENSG00000127989	MTERF1	12;3;1;4
ENSG00000172878	METAP1D	12;3;1;4
ENSG00000163607	GTPBP8	12;3;1;4
ENSG00000120832	MTERF2	12;3;1;4
ENSG00000167862	MRPL58	12;3;1;5
ENSG00000262814	MRPL12	12;3;1;5
ENSG00000132591	ERAL1	12;3;1;5
ENSG00000106028	SSBP1	12;3;1;5
ENSG00000132300	PTCD3	12;3;1;5
ENSG00000113048	MRPS27	12;3;1;5
ENSG00000160072	ATAD3B	12;3;1;5
ENSG00000133773	CCDC59	12;3;1;5
ENSG00000136522	MRPL47	12;3;1;5
ENSG00000105364	MRPL4	12;3;1;5
ENSG00000105793	GTPBP10	12;3;1;5
ENSG00000156928	MALSU1	12;3;1;5
ENSG00000187024	PTRH1	12;3;1;5
ENSG00000122033	MTIF3	12;3;1;5
ENSG00000101181	MTG2	12;3;1;5
ENSG00000178605	GTPBP6	12;3;1;5
ENSG00000148187	MRRF	12;3;1;5
ENSG00000130921	MTRFR	12;3;1;5
ENSG00000120662	MTRF1	12;3;1;5
ENSG00000065427	KARS1	12;3;2;2;1
ENSG00000067704	IARS2	12;3;2;2;1
ENSG00000172053	QARS1	12;3;2;2;1
ENSG00000124608	AARS2	12;3;2;2;1
ENSG00000140105	WARS1	12;3;2;2;1
ENSG00000115866	DARS1	12;3;2;2;1
ENSG00000113643	RARS1	12;3;2;2;1
ENSG00000090861	AARS1	12;3;2;2;1
ENSG00000146282	RARS2	12;3;2;2;1
ENSG00000139131	YARS2	12;3;2;2;1
ENSG00000164022	AIMP1	12;3;2;2;1
ENSG00000133706	LARS1	12;3;2;2;1
ENSG00000113407	TARS1	12;3;2;2;1
ENSG00000104835	SARS2	12;3;2;2;1
ENSG00000145982	FARS2	12;3;2;2;1
ENSG00000179115	FARSA	12;3;2;2;1
ENSG00000112855	HARS2	12;3;2;2;1
ENSG00000031698	SARS1	12;3;2;2;1
ENSG00000100883	SRP54	12;3;2;2;1
ENSG00000059691	GATB	12;3;2;2;1
ENSG00000162396	PARS2	12;3;2;2;1
ENSG00000185418	TARS3	12;3;2;2;1
ENSG00000106105	GARS1	12;3;2;2;1
ENSG00000116120	FARSB	12;3;2;2;1
ENSG00000130764	LRRC47	12;3;2;2;1
ENSG00000134905	CARS2	12;3;2;2;1
ENSG00000143374	TARS2	12;3;2;2;1
ENSG00000247626	MARS2	12;3;2;2;1
ENSG00000134440	NARS1	12;3;2;2;1
ENSG00000256525	POLG2	12;3;2;2;1
ENSG00000116874	WARS2	12;3;2;2;1
ENSG00000103356	EARS2	12;3;2;2;1
ENSG00000178149	DALRD3	12;3;2;2;1
ENSG00000137411	VARS2	12;3;2;2;1
ENSG00000137513	NARS2	12;3;2;2;1
ENSG00000269547		12;3;2;2;1
ENSG00000203685	STUM	12;3;2;2;1
ENSG00000166986	MARS1	12;3;2;3	cellular amino acid metabolic process
ENSG00000204394	VARS1	12;3;2;3	cellular amino acid metabolic process
ENSG00000151806	GUF1	12;3;2;3	cellular amino acid metabolic process
ENSG00000163655	GMPS	12;3;2;3	cellular amino acid metabolic process
ENSG00000138430	OLA1	12;3;2;3	cellular amino acid metabolic process
ENSG00000178921	PFAS	12;3;2;3	cellular amino acid metabolic process
ENSG00000134684	YARS1	12;3;2;3	cellular amino acid metabolic process
ENSG00000110619	CARS1	12;3;2;3	cellular amino acid metabolic process
ENSG00000170445	HARS1	12;3;2;3	cellular amino acid metabolic process
ENSG00000132507	EIF5A	12;3;3;1;1	cytoplasmic translation
ENSG00000130037	KCNA5	12;3;3;1;1	cytoplasmic translation
ENSG00000147677	EIF3H	12;3;3;1;1	cytoplasmic translation
ENSG00000149273	RPS3	12;3;3;1;1	cytoplasmic translation
ENSG00000168028	RPSA	12;3;3;1;1	cytoplasmic translation
ENSG00000157106	SMG1	12;3;3;1;1	cytoplasmic translation
ENSG00000118705	RPN2	12;3;3;1;1	cytoplasmic translation
ENSG00000178718	RPP25	12;3;3;1;1	cytoplasmic translation
ENSG00000120699	EXOSC8	12;3;3;1;1	cytoplasmic translation
ENSG00000105640	RPL18A	12;3;3;1;1	cytoplasmic translation
ENSG00000204628	RACK1	12;3;3;1;1	cytoplasmic translation
ENSG00000114850	SSR3	12;3;3;1;1	cytoplasmic translation
ENSG00000105193	RPS16	12;3;3;1;1	cytoplasmic translation
ENSG00000104529	EEF1D	12;3;3;1;1	cytoplasmic translation
ENSG00000254772	EEF1G	12;3;3;1;1	cytoplasmic translation
ENSG00000142937	RPS8	12;3;3;1;1	cytoplasmic translation
ENSG00000114391	RPL24	12;3;3;1;1	cytoplasmic translation
ENSG00000175390	EIF3F	12;3;3;1;1	cytoplasmic translation
ENSG00000197728	RPS26	12;3;3;1;1	cytoplasmic translation
ENSG00000123737	EXOSC9	12;3;3;1;1	cytoplasmic translation
ENSG00000124614	RPS10	12;3;3;1;1	cytoplasmic translation
ENSG00000149100	EIF3M	12;3;3;1;1	cytoplasmic translation
ENSG00000037241	RPL26L1	12;3;3;1;1	cytoplasmic translation
ENSG00000161970	RPL26	12;3;3;1;1	cytoplasmic translation
ENSG00000100664	EIF5	12;3;3;1;1	cytoplasmic translation
ENSG00000058262	SEC61A1	12;3;3;1;1	cytoplasmic translation
ENSG00000133112	TPT1	12;3;3;1;1	cytoplasmic translation
ENSG00000089157	RPLP0	12;3;3;1;1	cytoplasmic translation
ENSG00000053372	MRTO4	12;3;3;1;1	cytoplasmic translation
ENSG00000164587	RPS14	12;3;3;1;1	cytoplasmic translation
ENSG00000131469	RPL27	12;3;3;1;1	cytoplasmic translation
ENSG00000145425	RPS3A	12;3;3;1;1	cytoplasmic translation
ENSG00000137818	RPLP1	12;3;3;1;1	cytoplasmic translation
ENSG00000175518	UBQLNL	12;3;3;1;1	cytoplasmic translation
ENSG00000198918	RPL39	12;3;3;1;1	cytoplasmic translation
ENSG00000138326	RPS24	12;3;3;1;1	cytoplasmic translation
ENSG00000165502	RPL36AL	12;3;3;1;1	cytoplasmic translation
ENSG00000196531	NACA	12;3;3;1;1	cytoplasmic translation
ENSG00000100129	EIF3L	12;3;3;1;1	cytoplasmic translation
ENSG00000188846	RPL14	12;3;3;1;1	cytoplasmic translation
ENSG00000170515	PA2G4	12;3;3;1;1	cytoplasmic translation
ENSG00000130956	HABP4	12;3;3;1;1	cytoplasmic translation
ENSG00000105700	KXD1	12;3;3;1;1	cytoplasmic translation
ENSG00000144867	SRPRB	12;3;3;1;1	cytoplasmic translation
ENSG00000197223	C1D	12;3;3;1;1	cytoplasmic translation
ENSG00000177600	RPLP2	12;3;3;1;1	cytoplasmic translation
ENSG00000173674	EIF1AX	12;3;3;1;1	cytoplasmic translation
ENSG00000260342		12;3;3;1;1	cytoplasmic translation
ENSG00000114942	EEF1B2	12;3;3;1;1	cytoplasmic translation
ENSG00000229117	RPL41	12;3;3;1;1	cytoplasmic translation
ENSG00000125977	EIF2S2	12;3;3;1;1	cytoplasmic translation
ENSG00000083845	RPS5	12;3;3;1;1	cytoplasmic translation
ENSG00000161016	RPL8	12;3;3;1;1	cytoplasmic translation
ENSG00000166441	RPL27A	12;3;3;1;1	cytoplasmic translation
ENSG00000142676	RPL11	12;3;3;1;1	cytoplasmic translation
ENSG00000089009	RPL6	12;3;3;1;1	cytoplasmic translation
ENSG00000182934	SRPRA	12;3;3;1;1	cytoplasmic translation
ENSG00000161956	SENP3	12;3;3;1;1	cytoplasmic translation
ENSG00000172809	RPL38	12;3;3;1;1	cytoplasmic translation
ENSG00000116396	KCNC4	12;3;3;1;1	cytoplasmic translation
ENSG00000110700	RPS13	12;3;3;1;1	cytoplasmic translation
ENSG00000174444	RPL4	12;3;3;1;1	cytoplasmic translation
ENSG00000178209	PLEC	12;3;3;1;1	cytoplasmic translation
ENSG00000114784	EIF1B	12;3;3;1;1	cytoplasmic translation
ENSG00000242372	EIF6	12;3;3;1;1	cytoplasmic translation
ENSG00000102178	UBL4A	12;3;3;1;1	cytoplasmic translation
ENSG00000120705	ETF1	12;3;3;1;1	cytoplasmic translation
ENSG00000163527	STT3B	12;3;3;1;1	cytoplasmic translation
ENSG00000101210	EEF1A2	12;3;3;1;1	cytoplasmic translation
ENSG00000163902	RPN1	12;3;3;1;1	cytoplasmic translation
ENSG00000197958	RPL12	12;3;3;1;1	cytoplasmic translation
ENSG00000244038	DDOST	12;3;3;1;1	cytoplasmic translation
ENSG00000184110	EIF3C	12;3;3;1;1	cytoplasmic translation
ENSG00000063177	RPL18	12;3;3;1;1	cytoplasmic translation
ENSG00000163682	RPL9	12;3;3;1;1	cytoplasmic translation
ENSG00000118181	RPS25	12;3;3;1;1	cytoplasmic translation
ENSG00000107581	EIF3A	12;3;3;1;1	cytoplasmic translation
ENSG00000128050	PAICS	12;3;3;1;1	cytoplasmic translation
ENSG00000198755	RPL10A	12;3;3;1;1	cytoplasmic translation
ENSG00000197756	RPL37A	12;3;3;1;1	cytoplasmic translation
ENSG00000122406	RPL5	12;3;3;1;1	cytoplasmic translation
ENSG00000130741	EIF2S3	12;3;3;1;1	cytoplasmic translation
ENSG00000108107	RPL28	12;3;3;1;1	cytoplasmic translation
ENSG00000125691	RPL23	12;3;3;1;1	cytoplasmic translation
ENSG00000142541	RPL13A	12;3;3;1;1	cytoplasmic translation
ENSG00000148225	WDR31	12;3;3;1;1	cytoplasmic translation
ENSG00000106803	SEC61B	12;3;3;1;1	cytoplasmic translation
ENSG00000164346	NSA2	12;3;3;1;1	cytoplasmic translation
ENSG00000140319	SRP14	12;3;3;1;1	cytoplasmic translation
ENSG00000120725	SIL1	12;3;3;1;1	cytoplasmic translation
ENSG00000167799	NUDT8	12;3;3;1;1	cytoplasmic translation
ENSG00000008988	RPS20	12;3;3;1;1	cytoplasmic translation
ENSG00000162244	RPL29	12;3;3;1;1	cytoplasmic translation
ENSG00000149806	FAU	12;3;3;1;1	cytoplasmic translation
ENSG00000232119	MCTS1	12;3;3;1;1	cytoplasmic translation
ENSG00000163577	EIF5A2	12;3;3;1;1	cytoplasmic translation
ENSG00000198242	RPL23A	12;3;3;1;1	cytoplasmic translation
ENSG00000162975	KCNF1	12;3;3;1;1	cytoplasmic translation
ENSG00000136942	RPL35	12;3;3;1;1	cytoplasmic translation
ENSG00000166562	SEC11C	12;3;3;1;1	cytoplasmic translation
ENSG00000137154	RPS6	12;3;3;1;1	cytoplasmic translation
ENSG00000140988	RPS2	12;3;3;1;1	cytoplasmic translation
ENSG00000138629	UBL7	12;3;3;1;1	cytoplasmic translation
ENSG00000122026	RPL21	12;3;3;1;1	cytoplasmic translation
ENSG00000116251	RPL22	12;3;3;1;1	cytoplasmic translation
ENSG00000105771	SMG9	12;3;3;1;1	cytoplasmic translation
ENSG00000100316	RPL3	12;3;3;1;1	cytoplasmic translation
ENSG00000170889	RPS9	12;3;3;1;1	cytoplasmic translation
ENSG00000115268	RPS15	12;3;3;1;1	cytoplasmic translation
ENSG00000067167	TRAM1	12;3;3;1;1	cytoplasmic translation
ENSG00000221914	PPP2R2A	12;3;3;1;1	cytoplasmic translation
ENSG00000178982	EIF3K	12;3;3;1;1	cytoplasmic translation
ENSG00000162408	NOL9	12;3;3;1;1	cytoplasmic translation
ENSG00000065665	SEC61A2	12;3;3;1;1	cytoplasmic translation
ENSG00000147604	RPL7	12;3;3;1;1	cytoplasmic translation
ENSG00000111142	METAP2	12;3;3;1;1	cytoplasmic translation
ENSG00000156482	RPL30	12;3;3;1;1	cytoplasmic translation
ENSG00000186468	RPS23	12;3;3;1;1	cytoplasmic translation
ENSG00000164024	METAP1	12;3;3;1;1	cytoplasmic translation
ENSG00000153037	SRP19	12;3;3;1;1	cytoplasmic translation
ENSG00000130706	ADRM1	12;3;3;1;1	cytoplasmic translation
ENSG00000011052	NME1-NME2	12;3;3;1;1	cytoplasmic translation
ENSG00000167881	SRP68	12;3;3;1;1	cytoplasmic translation
ENSG00000134717	BTF3L4	12;3;3;1;1	cytoplasmic translation
ENSG00000143742	SRP9	12;3;3;1;1	cytoplasmic translation
ENSG00000108298	RPL19	12;3;3;1;1	cytoplasmic translation
ENSG00000145592	RPL37	12;3;3;1;1	cytoplasmic translation
ENSG00000167526	RPL13	12;3;3;1;1	cytoplasmic translation
ENSG00000160803	UBQLN4	12;3;3;1;1	cytoplasmic translation
ENSG00000133265	HSPBP1	12;3;3;1;1	cytoplasmic translation
ENSG00000163684	RPP14	12;3;3;1;1	cytoplasmic translation
ENSG00000071082	RPL31	12;3;3;1;1	cytoplasmic translation
ENSG00000145741	BTF3	12;3;3;1;1	cytoplasmic translation
ENSG00000142534	RPS11	12;3;3;1;1	cytoplasmic translation
ENSG00000134001	EIF2S1	12;3;3;1;1	cytoplasmic translation
ENSG00000143105	KCNA10	12;3;3;1;1	cytoplasmic translation
ENSG00000144713	RPL32	12;3;3;1;1	cytoplasmic translation
ENSG00000135698	MPHOSPH6	12;3;3;1;1	cytoplasmic translation
ENSG00000148606	POLR3A	12;3;3;1;1	cytoplasmic translation
ENSG00000184408	KCND2	12;3;3;1;1	cytoplasmic translation
ENSG00000148843	PDCD11	12;3;3;1;1	cytoplasmic translation
ENSG00000109475	RPL34	12;3;3;1;1	cytoplasmic translation
ENSG00000198034	RPS4X	12;3;3;1;1	cytoplasmic translation
ENSG00000130255	RPL36	12;3;3;1;1	cytoplasmic translation
ENSG00000001497	LAS1L	12;3;3;1;1	cytoplasmic translation
ENSG00000108591	DRG2	12;3;3;1;1	cytoplasmic translation
ENSG00000185088	RPS27L	12;3;3;1;1	cytoplasmic translation
ENSG00000128512	DOCK4	12;3;3;1;1	cytoplasmic translation
ENSG00000171311	EXOSC1	12;3;3;1;1	cytoplasmic translation
ENSG00000231500	RPS18	12;3;3;1;1	cytoplasmic translation
ENSG00000165525	NEMF	12;3;3;1;1	cytoplasmic translation
ENSG00000112159	MDN1	12;3;3;1;1	cytoplasmic translation
ENSG00000165609	NUDT5	12;3;3;1;1	cytoplasmic translation
ENSG00000171858	RPS21	12;3;3;1;1	cytoplasmic translation
ENSG00000143319	ISG20L2	12;3;3;1;1	cytoplasmic translation
ENSG00000136274	NACAD	12;3;3;1;1	cytoplasmic translation
ENSG00000100353	EIF3D	12;3;3;1;1	cytoplasmic translation
ENSG00000241343	RPL36A	12;3;3;1;1	cytoplasmic translation
ENSG00000233927	RPS28	12;3;3;1;1	cytoplasmic translation
ENSG00000205609	EIF3CL	12;3;3;1;1	cytoplasmic translation
ENSG00000141456	PELP1	12;3;3;1;1	cytoplasmic translation
ENSG00000189266	PNRC2	12;3;3;1;1	cytoplasmic translation
ENSG00000241370	RPP21	12;3;3;1;1	cytoplasmic translation
ENSG00000148688	RPP30	12;3;3;1;1	cytoplasmic translation
ENSG00000101444	AHCY	12;3;3;1;1	cytoplasmic translation
ENSG00000164163	ABCE1	12;3;3;1;1	cytoplasmic translation
ENSG00000134419	RPS15A	12;3;3;1;1	cytoplasmic translation
ENSG00000053918	KCNQ1	12;3;3;1;1	cytoplasmic translation
ENSG00000167447	SMG8	12;3;3;1;1	cytoplasmic translation
ENSG00000146223	RPL7L1	12;3;3;1;1	cytoplasmic translation
ENSG00000180879	SSR4	12;3;3;1;1	cytoplasmic translation
ENSG00000213741	RPS29	12;3;3;1;1	cytoplasmic translation
ENSG00000103342	GSPT1	12;3;3;1;1	cytoplasmic translation
ENSG00000175520	UBQLN3	12;3;3;1;1	cytoplasmic translation
ENSG00000013503	POLR3B	12;3;3;1;1	cytoplasmic translation
ENSG00000151079	KCNA6	12;3;3;1;1	cytoplasmic translation
ENSG00000118363	SPCS2	12;3;3;1;1	cytoplasmic translation
ENSG00000137876	RSL24D1	12;3;3;1;1	cytoplasmic translation
ENSG00000106603	COA1	12;3;3;1;1	cytoplasmic translation
ENSG00000272325	NUDT3	12;3;3;1;1	cytoplasmic translation
ENSG00000114902	SPCS1	12;3;3;1;1	cytoplasmic translation
ENSG00000158445	KCNB1	12;3;3;1;1	cytoplasmic translation
ENSG00000163584	RPL22L1	12;3;3;1;1	cytoplasmic translation
ENSG00000170049	KCNAB3	12;3;3;1;1	cytoplasmic translation
ENSG00000270800	RPS10-NUDT3	12;3;3;1;1	cytoplasmic translation
ENSG00000170745	KCNS3	12;3;3;1;1	cytoplasmic translation
ENSG00000134910	STT3A	12;3;3;1;1	cytoplasmic translation
ENSG00000124783	SSR1	12;3;3;1;1	cytoplasmic translation
ENSG00000177971	IMP3	12;3;3;1;1	cytoplasmic translation
ENSG00000177689	MAGEB10	12;3;3;1;1	cytoplasmic translation
ENSG00000104408	EIF3E	12;3;3;1;1	cytoplasmic translation
ENSG00000111262	KCNA1	12;3;3;1;1	cytoplasmic translation
ENSG00000182674	KCNB2	12;3;3;1;1	cytoplasmic translation
ENSG00000134825	TMEM258	12;3;3;1;1	cytoplasmic translation
ENSG00000174748	RPL15	12;3;3;1;1	cytoplasmic translation
ENSG00000253506	NACA2	12;3;3;1;1	cytoplasmic translation
ENSG00000165512	ZNF22	12;3;3;1;1	cytoplasmic translation
ENSG00000232112	TMA7	12;3;3;1;1	cytoplasmic translation
ENSG00000104131	EIF3J	12;3;3;1;1	cytoplasmic translation
ENSG00000143486	EIF2D	12;3;3;1;1	cytoplasmic translation
ENSG00000140612	SEC11A	12;3;3;1;1	cytoplasmic translation
ENSG00000122824	NUDT10	12;3;3;1;1	cytoplasmic translation
ENSG00000183828	NUDT14	12;3;3;1;1	cytoplasmic translation
ENSG00000105372	RPS19	12;3;3;1;1	cytoplasmic translation
ENSG00000102057	KCND1	12;3;3;1;1	cytoplasmic translation
ENSG00000139726	DENR	12;3;3;1;1	cytoplasmic translation
ENSG00000112339	HBS1L	12;3;3;1;1	cytoplasmic translation
ENSG00000198677	TTC37	12;3;3;1;1	cytoplasmic translation
ENSG00000152684	PELO	12;3;3;1;1	cytoplasmic translation
ENSG00000163923	RPL39L	12;3;3;1;1	cytoplasmic translation
ENSG00000184156	KCNQ3	12;3;3;1;1	cytoplasmic translation
ENSG00000124787	RPP40	12;3;3;1;1	cytoplasmic translation
ENSG00000172671	ZFAND4	12;3;3;1;1	cytoplasmic translation
ENSG00000164978	NUDT2	12;3;3;1;1	cytoplasmic translation
ENSG00000132432	SEC61G	12;3;3;1;1	cytoplasmic translation
ENSG00000189369	GSPT2	12;3;3;1;1	cytoplasmic translation
ENSG00000106268	NUDT1	12;3;3;1;1	cytoplasmic translation
ENSG00000165496	RPL10L	12;3;3;1;1	cytoplasmic translation
ENSG00000116649	SRM	12;3;3;1;1	cytoplasmic translation
ENSG00000182255	KCNA4	12;3;3;1;1	cytoplasmic translation
ENSG00000129128	SPCS3	12;3;3;1;1	cytoplasmic translation
ENSG00000223496	EXOSC6	12;3;3;1;1	cytoplasmic translation
ENSG00000186150	UBL4B	12;3;3;1;1	cytoplasmic translation
ENSG00000075043	KCNQ2	12;3;3;1;1	cytoplasmic translation
ENSG00000144895	EIF2A	12;3;3;1;1	cytoplasmic translation
ENSG00000198856	OSTC	12;3;3;1;1	cytoplasmic translation
ENSG00000131398	KCNC3	12;3;3;1;1	cytoplasmic translation
ENSG00000177272	KCNA3	12;3;3;1;1	cytoplasmic translation
ENSG00000132394	EEFSEC	12;3;3;1;1	cytoplasmic translation
ENSG00000187742	SECISBP2	12;3;3;1;1	cytoplasmic translation
ENSG00000185760	KCNQ5	12;3;3;1;1	cytoplasmic translation
ENSG00000255526	NEDD8-MDP1	12;3;3;1;1	cytoplasmic translation
ENSG00000196368	NUDT11	12;3;3;1;1	cytoplasmic translation
ENSG00000177301	KCNA2	12;3;3;1;1	cytoplasmic translation
ENSG00000180574	EIF2S3B	12;3;3;1;1	cytoplasmic translation
ENSG00000173598	NUDT4	12;3;3;1;1	cytoplasmic translation
ENSG00000171126	KCNG3	12;3;3;1;1	cytoplasmic translation
ENSG00000026559	KCNG1	12;3;3;1;1	cytoplasmic translation
ENSG00000173812	EIF1	12;3;3;1;1	cytoplasmic translation
ENSG00000168418	KCNG4	12;3;3;1;1	cytoplasmic translation
ENSG00000171385	KCND3	12;3;3;1;1	cytoplasmic translation
ENSG00000228474	OST4	12;3;3;1;1	cytoplasmic translation
ENSG00000174151	CYB561D1	12;3;3;1;1	cytoplasmic translation
ENSG00000253626	EIF5AL1	12;3;3;1;1	cytoplasmic translation
ENSG00000136541	ERMN	12;3;3;1;1	cytoplasmic translation
ENSG00000156486	KCNS2	12;3;3;1;1	cytoplasmic translation
ENSG00000140986	RPL3L	12;3;3;1;1	cytoplasmic translation
ENSG00000168263	KCNV2	12;3;3;1;1	cytoplasmic translation
ENSG00000188573	FBLL1	12;3;3;1;1	cytoplasmic translation
ENSG00000169282	KCNAB1	12;3;3;1;1	cytoplasmic translation
ENSG00000163479	SSR2	12;3;3;1;1	cytoplasmic translation
ENSG00000129159	KCNC1	12;3;3;1;1	cytoplasmic translation
ENSG00000117013	KCNQ4	12;3;3;1;1	cytoplasmic translation
ENSG00000257529	RPL36A-HNRNPH2	12;3;3;1;1	cytoplasmic translation
ENSG00000260836		12;3;3;1;1	cytoplasmic translation
ENSG00000124134	KCNS1	12;3;3;1;1	cytoplasmic translation
ENSG00000240204	SMKR1	12;3;3;1;1	cytoplasmic translation
ENSG00000215472	RPL17-C18orf32	12;3;3;1;1	cytoplasmic translation
ENSG00000260230	FRRS1L	12;3;3;1;1	cytoplasmic translation
ENSG00000104848	KCNA7	12;3;3;1;1	cytoplasmic translation
ENSG00000178342	KCNG2	12;3;3;1;1	cytoplasmic translation
ENSG00000164794	KCNV1	12;3;3;1;1	cytoplasmic translation
ENSG00000166006	KCNC2	12;3;3;1;1	cytoplasmic translation
ENSG00000156869	FRRS1	12;3;3;1;1	cytoplasmic translation
ENSG00000183960	KCNH8	12;3;3;1;1	cytoplasmic translation
ENSG00000142544	CTU1	12;4;1;1
ENSG00000113272	THG1L	12;4;1;1
ENSG00000101391	CDK5RAP1	12;4;1;1
ENSG00000151576	QTRT2	12;4;1;1
ENSG00000169972	PUSL1	12;4;1;1
ENSG00000196449	YRDC	12;4;1;1
ENSG00000166133	RPUSD2	12;4;1;1
ENSG00000138050	THUMPD2	12;4;1;1
ENSG00000167264	DUS2	12;4;1;1
ENSG00000134077	THUMPD3	12;4;1;1
ENSG00000110060	PUS3	12;4;1;1
ENSG00000043514	TRIT1	12;4;1;1
ENSG00000162927	PUS10	12;4;1;1
ENSG00000007376	RPUSD1	12;4;1;1
ENSG00000170270	GON7	12;4;1;1
ENSG00000128694	OSGEPL1	12;4;1;1
ENSG00000114735	HEMK1	12;4;1;2
ENSG00000277149	TYW1B	12;4;1;2
ENSG00000162971	TYW5	12;4;1;2
ENSG00000183665	TRMT12	12;4;1;2
ENSG00000213339	QTRT1	12;4;1;2
ENSG00000126814	TRMT5	12;4;1;2
ENSG00000168806	LCMT2	12;4;1;2
ENSG00000189007	ADAT2	12;4;1;2
ENSG00000116205	TCEANC2	12;4;10
ENSG00000104221	BRF2	12;4;10
ENSG00000058600	POLR3E	12;4;10
ENSG00000100413	POLR3H	12;4;10
ENSG00000241258	CRCP	12;4;10
ENSG00000155115	GTF3C6	12;4;10
ENSG00000249319		12;4;10
ENSG00000254093	PINX1	12;4;2;1;1	ribosome biogenesis
ENSG00000198890	PRMT6	12;4;2;1;1	ribosome biogenesis
ENSG00000186184	POLR1D	12;4;2;1;1	ribosome biogenesis
ENSG00000165732	DDX21	12;4;2;1;1	ribosome biogenesis
ENSG00000213782	DDX47	12;4;2;1;1	ribosome biogenesis
ENSG00000065268	WDR18	12;4;2;1;1	ribosome biogenesis
ENSG00000137996	RTCA	12;4;2;1;1	ribosome biogenesis
ENSG00000102763	VWA8	12;4;2;1;1	ribosome biogenesis
ENSG00000163565	IFI16	12;4;2;1;1	ribosome biogenesis
ENSG00000268629	TEX13A	12;4;2;1;1	ribosome biogenesis
ENSG00000052749	RRP12	12;4;2;1;1	ribosome biogenesis
ENSG00000117395	EBNA1BP2	12;4;2;1;1	ribosome biogenesis
ENSG00000068654	POLR1A	12;4;2;1;1	ribosome biogenesis
ENSG00000142684	ZNF593	12;4;2;1;1	ribosome biogenesis
ENSG00000163938	GNL3	12;4;2;1;1	ribosome biogenesis
ENSG00000189306	RRP7A	12;4;2;1;1	ribosome biogenesis
ENSG00000179041	RRS1	12;4;2;1;1	ribosome biogenesis
ENSG00000108651	UTP6	12;4;2;1;1	ribosome biogenesis
ENSG00000135521	LTV1	12;4;2;1;1	ribosome biogenesis
ENSG00000129911	KLF16	12;4;2;1;1	ribosome biogenesis
ENSG00000173145	NOC3L	12;4;2;1;1	ribosome biogenesis
ENSG00000080608	PUM3	12;4;2;1;1	ribosome biogenesis
ENSG00000089737	DDX24	12;4;2;1;1	ribosome biogenesis
ENSG00000275700	AATF	12;4;2;1;1	ribosome biogenesis
ENSG00000196497	IPO4	12;4;2;1;1	ribosome biogenesis
ENSG00000160208	RRP1B	12;4;2;1;1	ribosome biogenesis
ENSG00000105447	GRWD1	12;4;2;1;1	ribosome biogenesis
ENSG00000164338	UTP15	12;4;2;1;1	ribosome biogenesis
ENSG00000081019	RSBN1	12;4;2;1;1	ribosome biogenesis
ENSG00000100029	PES1	12;4;2;1;1	ribosome biogenesis
ENSG00000132382	MYBBP1A	12;4;2;1;1	ribosome biogenesis
ENSG00000165792	METTL17	12;4;2;1;1	ribosome biogenesis
ENSG00000111845	PAK1IP1	12;4;2;1;1	ribosome biogenesis
ENSG00000129347	KRI1	12;4;2;1;1	ribosome biogenesis
ENSG00000121486	TRMT1L	12;4;2;1;1	ribosome biogenesis
ENSG00000181026	AEN	12;4;2;1;1	ribosome biogenesis
ENSG00000173545	ZNF622	12;4;2;1;1	ribosome biogenesis
ENSG00000171490	RSL1D1	12;4;2;1;1	ribosome biogenesis
ENSG00000111231	GPN3	12;4;2;1;1	ribosome biogenesis
ENSG00000148300	REXO4	12;4;2;1;1	ribosome biogenesis
ENSG00000124784	RIOK1	12;4;2;1;1	ribosome biogenesis
ENSG00000130810	PPAN	12;4;2;1;1	ribosome biogenesis
ENSG00000160214	RRP1	12;4;2;1;1	ribosome biogenesis
ENSG00000136271	DDX56	12;4;2;1;1	ribosome biogenesis
ENSG00000188976	NOC2L	12;4;2;1;1	ribosome biogenesis
ENSG00000112578	BYSL	12;4;2;1;1	ribosome biogenesis
ENSG00000205339	IPO7	12;4;2;1;1	ribosome biogenesis
ENSG00000107937	GTPBP4	12;4;2;1;1	ribosome biogenesis
ENSG00000144045	DQX1	12;4;2;1;1	ribosome biogenesis
ENSG00000146909	NOM1	12;4;2;1;1	ribosome biogenesis
ENSG00000168803	ADAL	12;4;2;1;1	ribosome biogenesis
ENSG00000138769	CDKL2	12;4;2;1;1	ribosome biogenesis
ENSG00000113460	BRIX1	12;4;2;1;1	ribosome biogenesis
ENSG00000111218	PRMT8	12;4;2;1;1	ribosome biogenesis
ENSG00000135372	NAT10	12;4;2;1;1	ribosome biogenesis
ENSG00000123064	DDX54	12;4;2;1;1	ribosome biogenesis
ENSG00000132275	RRP8	12;4;2;1;1	ribosome biogenesis
ENSG00000058729	RIOK2	12;4;2;1;1	ribosome biogenesis
ENSG00000196943	NOP9	12;4;2;1;1	ribosome biogenesis
ENSG00000111615	KRR1	12;4;2;1;1	ribosome biogenesis
ENSG00000132467	UTP3	12;4;2;1;1	ribosome biogenesis
ENSG00000106344	RBM28	12;4;2;1;1	ribosome biogenesis
ENSG00000136718	IMP4	12;4;2;1;1	ribosome biogenesis
ENSG00000198042	MAK16	12;4;2;1;1	ribosome biogenesis
ENSG00000105849	POLR1F	12;4;2;1;1	ribosome biogenesis
ENSG00000117597	UTP25	12;4;2;1;1	ribosome biogenesis
ENSG00000108592	FTSJ3	12;4;2;1;1	ribosome biogenesis
ENSG00000140006	WDR89	12;4;2;1;1	ribosome biogenesis
ENSG00000041802	LSG1	12;4;2;1;1	ribosome biogenesis
ENSG00000089876	DHX32	12;4;2;1;1	ribosome biogenesis
ENSG00000171824	EXOSC10	12;4;2;1;1	ribosome biogenesis
ENSG00000066379	POLR1H	12;4;2;1;1	ribosome biogenesis
ENSG00000105373	NOP53	12;4;2;1;1	ribosome biogenesis
ENSG00000125485	DDX31	12;4;2;1;1	ribosome biogenesis
ENSG00000104731	KLHDC4	12;4;2;1;1	ribosome biogenesis
ENSG00000147679	UTP23	12;4;2;1;1	ribosome biogenesis
ENSG00000137054	POLR1E	12;4;2;1;1	ribosome biogenesis
ENSG00000188917	TRMT2B	12;4;2;1;1	ribosome biogenesis
ENSG00000088205	DDX18	12;4;2;1;1	ribosome biogenesis
ENSG00000086189	DIMT1	12;4;2;1;1	ribosome biogenesis
ENSG00000160310	PRMT2	12;4;2;1;1	ribosome biogenesis
ENSG00000197498	RPF2	12;4;2;1;1	ribosome biogenesis
ENSG00000185163	DDX51	12;4;2;1;1	ribosome biogenesis
ENSG00000065150	IPO5	12;4;2;1;1	ribosome biogenesis
ENSG00000130005	GAMT	12;4;2;1;1	ribosome biogenesis
ENSG00000130713	EXOSC2	12;4;2;1;1	ribosome biogenesis
ENSG00000007520	TSR3	12;4;2;1;1	ribosome biogenesis
ENSG00000183751	TBL3	12;4;2;1;1	ribosome biogenesis
ENSG00000065183	WDR3	12;4;2;1;1	ribosome biogenesis
ENSG00000142207	URB1	12;4;2;1;1	ribosome biogenesis
ENSG00000115816	CEBPZ	12;4;2;1;1	ribosome biogenesis
ENSG00000261236	BOP1	12;4;2;1;1	ribosome biogenesis
ENSG00000253797	UTP14C	12;4;2;1;1	ribosome biogenesis
ENSG00000138442	WDR12	12;4;2;1;1	ribosome biogenesis
ENSG00000129932	DOHH	12;4;2;1;1	ribosome biogenesis
ENSG00000120800	UTP20	12;4;2;1;1	ribosome biogenesis
ENSG00000071994	PDCD2	12;4;2;1;1	ribosome biogenesis
ENSG00000129460	NGDN	12;4;2;1;1	ribosome biogenesis
ENSG00000067533	RRP15	12;4;2;1;1	ribosome biogenesis
ENSG00000167721	TSR1	12;4;2;1;1	ribosome biogenesis
ENSG00000117133	RPF1	12;4;2;1;1	ribosome biogenesis
ENSG00000111641	NOP2	12;4;2;1;1	ribosome biogenesis
ENSG00000141076	UTP4	12;4;2;1;1	ribosome biogenesis
ENSG00000130119	GNL3L	12;4;2;1;1	ribosome biogenesis
ENSG00000115946	PNO1	12;4;2;1;1	ribosome biogenesis
ENSG00000111364	DDX55	12;4;2;1;1	ribosome biogenesis
ENSG00000134697	GNL2	12;4;2;1;1	ribosome biogenesis
ENSG00000151304	SRFBP1	12;4;2;1;1	ribosome biogenesis
ENSG00000047056	WDR37	12;4;2;1;1	ribosome biogenesis
ENSG00000156697	UTP14A	12;4;2;1;1	ribosome biogenesis
ENSG00000119321	FKBP15	12;4;2;1;1	ribosome biogenesis
ENSG00000255561	FDXACB1	12;4;2;1;1	ribosome biogenesis
ENSG00000162851	TFB2M	12;4;2;1;1	ribosome biogenesis
ENSG00000185238	PRMT3	12;4;2;1;1	ribosome biogenesis
ENSG00000163811	WDR43	12;4;2;1;1	ribosome biogenesis
ENSG00000184967	NOC4L	12;4;2;1;1	ribosome biogenesis
ENSG00000136045	PWP1	12;4;2;1;1	ribosome biogenesis
ENSG00000047230	CTPS2	12;4;2;1;1	ribosome biogenesis
ENSG00000055483	USP36	12;4;2;1;1	ribosome biogenesis
ENSG00000172183	ISG20	12;4;2;1;1	ribosome biogenesis
ENSG00000107949	BCCIP	12;4;2;1;1	ribosome biogenesis
ENSG00000119285	HEATR1	12;4;2;1;1	ribosome biogenesis
ENSG00000092978	GPATCH2	12;4;2;1;1	ribosome biogenesis
ENSG00000198301	SDAD1	12;4;2;1;1	ribosome biogenesis
ENSG00000148296	SURF6	12;4;2;1;1	ribosome biogenesis
ENSG00000120314	WDR55	12;4;2;1;1	ribosome biogenesis
ENSG00000087269	NOP14	12;4;2;1;1	ribosome biogenesis
ENSG00000101782	RIOK3	12;4;2;1;1	ribosome biogenesis
ENSG00000133316	WDR74	12;4;2;1;1	ribosome biogenesis
ENSG00000122965	RBM19	12;4;2;1;1	ribosome biogenesis
ENSG00000165733	BMS1	12;4;2;1;1	ribosome biogenesis
ENSG00000198522	GPN1	12;4;2;1;1	ribosome biogenesis
ENSG00000150990	DHX37	12;4;2;1;1	ribosome biogenesis
ENSG00000278053	DDX52	12;4;2;1;1	ribosome biogenesis
ENSG00000165171	METTL27	12;4;2;1;1	ribosome biogenesis
ENSG00000158526	TSR2	12;4;2;1;1	ribosome biogenesis
ENSG00000115368	WDR75	12;4;2;1;1	ribosome biogenesis
ENSG00000099899	TRMT2A	12;4;2;1;1	ribosome biogenesis
ENSG00000137040	RANBP6	12;4;2;1;1	ribosome biogenesis
ENSG00000155393	HEATR3	12;4;2;1;1	ribosome biogenesis
ENSG00000146540	C7orf50	12;4;2;1;1	ribosome biogenesis
ENSG00000136891	TEX10	12;4;2;1;1	ribosome biogenesis
ENSG00000235173	HGH1	12;4;2;1;1	ribosome biogenesis
ENSG00000029639	TFB1M	12;4;2;1;1	ribosome biogenesis
ENSG00000178105	DDX10	12;4;2;1;1	ribosome biogenesis
ENSG00000241058	NSUN6	12;4;2;1;1	ribosome biogenesis
ENSG00000132603	NIP7	12;4;2;1;1	ribosome biogenesis
ENSG00000241945	PWP2	12;4;2;1;1	ribosome biogenesis
ENSG00000089048	ESF1	12;4;2;1;1	ribosome biogenesis
ENSG00000115761	NOL10	12;4;2;1;1	ribosome biogenesis
ENSG00000125630	POLR1B	12;4;2;1;1	ribosome biogenesis
ENSG00000011260	UTP18	12;4;2;1;1	ribosome biogenesis
ENSG00000183520	UTP11	12;4;2;1;1	ribosome biogenesis
ENSG00000168495	POLR3D	12;4;2;1;1	ribosome biogenesis
ENSG00000146109	ABT1	12;4;2;1;1	ribosome biogenesis
ENSG00000179299	NSUN7	12;4;2;1;1	ribosome biogenesis
ENSG00000182810	DDX28	12;4;2;1;1	ribosome biogenesis
ENSG00000148824	MTG1	12;4;2;1;1	ribosome biogenesis
ENSG00000143748	NVL	12;4;2;1;1	ribosome biogenesis
ENSG00000243725	TTC4	12;4;2;1;1	ribosome biogenesis
ENSG00000073536	NLE1	12;4;2;1;1	ribosome biogenesis
ENSG00000067334	DNTTIP2	12;4;2;1;1	ribosome biogenesis
ENSG00000018699	TTC27	12;4;2;1;1	ribosome biogenesis
ENSG00000120158	RCL1	12;4;2;1;1	ribosome biogenesis
ENSG00000005100	DHX33	12;4;2;1;1	ribosome biogenesis
ENSG00000186141	POLR3C	12;4;2;1;1	ribosome biogenesis
ENSG00000204590	GNL1	12;4;2;1;1	ribosome biogenesis
ENSG00000227057	WDR46	12;4;2;1;1	ribosome biogenesis
ENSG00000129317	PUS7L	12;4;2;1;1	ribosome biogenesis
ENSG00000130305	NSUN5	12;4;2;1;1	ribosome biogenesis
ENSG00000196839	ADA	12;4;2;1;1	ribosome biogenesis
ENSG00000173809	TDRD12	12;4;2;1;1	ribosome biogenesis
ENSG00000169251	NMD3	12;4;2;1;1	ribosome biogenesis
ENSG00000105671	DDX49	12;4;2;1;1	ribosome biogenesis
ENSG00000005189	REXO5	12;4;2;1;1	ribosome biogenesis
ENSG00000160256	SLX9	12;4;2;1;1	ribosome biogenesis
ENSG00000102967	DHODH	12;4;2;1;1	ribosome biogenesis
ENSG00000165271	NOL6	12;4;2;1;1	ribosome biogenesis
ENSG00000164934	DCAF13	12;4;2;1;1	ribosome biogenesis
ENSG00000143633	C1orf131	12;4;2;1;1	ribosome biogenesis
ENSG00000184220	CMSS1	12;4;2;1;1	ribosome biogenesis
ENSG00000118197	DDX59	12;4;2;1;1	ribosome biogenesis
ENSG00000126249	PDCD2L	12;4;2;1;1	ribosome biogenesis
ENSG00000141101	NOB1	12;4;2;1;1	ribosome biogenesis
ENSG00000214872	SMTNL1	12;4;2;1;1	ribosome biogenesis
ENSG00000071462	BUD23	12;4;2;1;1	ribosome biogenesis
ENSG00000124541	RRP36	12;4;2;1;1	ribosome biogenesis
ENSG00000243207	PPAN-P2RY11	12;4;2;1;1	ribosome biogenesis
ENSG00000171612	SLC25A33	12;4;2;1;1	ribosome biogenesis
ENSG00000141642	ELAC1	12;4;2;1;1	ribosome biogenesis
ENSG00000168676	KCTD19	12;4;2;1;1	ribosome biogenesis
ENSG00000174948	GPR149	12;4;2;1;1	ribosome biogenesis
ENSG00000257411		12;4;2;1;1	ribosome biogenesis
ENSG00000258529		12;4;2;1;1	ribosome biogenesis
ENSG00000258724	PINX1	12;4;2;1;1	ribosome biogenesis
ENSG00000254536		12;4;2;1;1	ribosome biogenesis
ENSG00000100583	SAMD15	12;4;2;1;1	ribosome biogenesis
ENSG00000048162	NOP16	12;4;2;2
ENSG00000145414	NAF1	12;4;2;2
ENSG00000109534	GAR1	12;4;2;2
ENSG00000110104	CCDC86	12;4;2;2
ENSG00000152464	RPP38	12;4;2;2
ENSG00000113360	DROSHA	12;4;2;2
ENSG00000144736	SHQ1	12;4;2;2
ENSG00000182117	NOP10	12;4;2;2
ENSG00000172336	POP7	12;4;2;3
ENSG00000180228	PRKRA	12;4;2;3
ENSG00000105171	POP4	12;4;2;3
ENSG00000167272	POP5	12;4;2;3
ENSG00000101361	NOP56	12;4;2;4;1
ENSG00000130826	DKC1	12;4;2;4;1
ENSG00000166197	NOLC1	12;4;2;4;1
ENSG00000105202	FBL	12;4;2;4;1
ENSG00000188739	RBM34	12;4;2;4;1
ENSG00000055044	NOP58	12;4;2;4;1
ENSG00000145220	LYAR	12;4;2;4;1
ENSG00000085721	RRN3	12;4;2;4;1
ENSG00000085231	AK6	12;4;2;4;1
ENSG00000155438	NIFK	12;4;2;4;1
ENSG00000114767	RRP9	12;4;2;4;1
ENSG00000132664	POLR3F	12;4;2;4;1
ENSG00000107625	DDX50	12;4;2;4;1
ENSG00000145912	NHP2	12;4;2;4;1
ENSG00000117174	ZNHIT6	12;4;2;4;1
ENSG00000114120	SLC25A36	12;4;2;4;1
ENSG00000198917	SPOUT1	12;4;2;4;1
ENSG00000126524	SBDS	12;4;2;4;2
ENSG00000198000	NOL8	12;4;2;4;2
ENSG00000135763	URB2	12;4;2;4;2
ENSG00000140598	EFL1	12;4;2;4;2
ENSG00000077348	EXOSC5	12;4;2;4;3
ENSG00000119616	FCF1	12;4;2;4;3
ENSG00000107371	EXOSC3	12;4;2;4;3
ENSG00000075914	EXOSC7	12;4;2;4;3
ENSG00000178896	EXOSC4	12;4;2;4;3
ENSG00000095059	DHPS	12;4;2;4;3
ENSG00000174891	RSRC1	12;4;2;4;3
ENSG00000124383	MPHOSPH10	12;4;2;4;3
ENSG00000130935	NOL11	12;4;2;4;3
ENSG00000225921	NOL7	12;4;2;4;3
ENSG00000137628	DDX60	12;4;3;1
ENSG00000185721	DRG1	12;4;3;1
ENSG00000089154	GCN1	12;4;3;1
ENSG00000112306	RPS12	12;4;3;1
ENSG00000067248	DHX29	12;4;3;1
ENSG00000114867	EIF4G1	12;4;3;1
ENSG00000055332	EIF2AK2	12;4;3;1
ENSG00000075151	EIF4G3	12;4;3;1
ENSG00000063046	EIF4B	12;4;3;1
ENSG00000110321	EIF4G2	12;4;3;1
ENSG00000065548	ZC3H15	12;4;3;1
ENSG00000182552	RWDD4	12;4;3;1
ENSG00000148303	RPL7A	12;4;3;3
ENSG00000105939	ZC3HAV1	12;4;3;3
ENSG00000006062	MAP3K14	12;4;3;3
ENSG00000147403	RPL10	12;4;3;3
ENSG00000181163	NPM1	12;4;3;3
ENSG00000147649	MTDH	12;4;3;3
ENSG00000127483	HP1BP3	12;4;3;3
ENSG00000158806	NPM2	12;4;3;3
ENSG00000124228	DDX27	12;4;3;3
ENSG00000187109	NAP1L1	12;4;3;3
ENSG00000135114	OASL	12;4;3;3
ENSG00000107833	NPM3	12;4;3;3
ENSG00000104356	POP1	12;4;3;3
ENSG00000171163	ZNF692	12;4;3;3
ENSG00000182774	RPS17	12;4;3;3
ENSG00000174780	SRP72	12;4;3;3
ENSG00000265681	RPL17	12;4;3;3
ENSG00000139233	LLPH	12;4;3;3
ENSG00000168724	DNAJC21	12;4;3;3
ENSG00000128191	DGCR8	12;4;3;4;1
ENSG00000140632	GLYR1	12;4;3;4;1
ENSG00000103550	KNOP1	12;4;3;4;1
ENSG00000196670	ZFP62	12;4;3;4;1
ENSG00000160818	GPATCH4	12;4;3;4;1
ENSG00000068489	PRR11	12;4;3;4;1
ENSG00000156853	ZNF689	12;4;3;4;1
ENSG00000185298	CCDC137	12;4;3;4;1
ENSG00000169714	CNBP	12;4;3;4;4
ENSG00000132153	DHX30	12;4;3;4;4
ENSG00000275111	ZNF2	12;4;3;4;4
ENSG00000249471	ZNF324B	12;4;3;4;4
ENSG00000197037	ZSCAN25	12;4;3;4;4
ENSG00000096654	ZNF184	12;4;3;4;4
ENSG00000156261	CCT8	12;4;4;3	protein localization to telomere
ENSG00000163468	CCT3	12;4;4;3	protein localization to telomere
ENSG00000150753	CCT5	12;4;4;3	protein localization to telomere
ENSG00000135624	CCT7	12;4;4;3	protein localization to telomere
ENSG00000115484	CCT4	12;4;4;3	protein localization to telomere
ENSG00000166226	CCT2	12;4;4;3	protein localization to telomere
ENSG00000120438	TCP1	12;4;4;3	protein localization to telomere
ENSG00000084623	EIF3I	12;4;4;3	protein localization to telomere
ENSG00000143256	PFDN2	12;4;4;3	protein localization to telomere
ENSG00000146731	CCT6A	12;4;4;3	protein localization to telomere
ENSG00000243678	NME2	12;4;4;3	protein localization to telomere
ENSG00000123349	PFDN5	12;4;4;3	protein localization to telomere
ENSG00000082153	BZW1	12;4;4;3	protein localization to telomere
ENSG00000176225	RTTN	12;4;4;3	protein localization to telomere
ENSG00000116698	SMG7	12;4;5
ENSG00000198952	SMG5	12;4;5
ENSG00000070366	SMG6	12;4;5
ENSG00000169062	UPF3A	12;4;5
ENSG00000151461	UPF2	12;4;5
ENSG00000272886	DCP1A	12;4;5
ENSG00000265303		12;4;5
ENSG00000160193	WDR4	12;4;6;1
ENSG00000089195	TRMT6	12;4;6;1
ENSG00000167112	TRUB2	12;4;6;1
ENSG00000171103	TRMT61B	12;4;6;1
ENSG00000166166	TRMT61A	12;4;6;1
ENSG00000037474	NSUN2	12;4;6;1
ENSG00000134014	ELP3	12;4;6;1
ENSG00000068438	FTSJ1	12;4;6;1
ENSG00000122687	MRM2	12;4;6;1
ENSG00000104907	TRMT1	12;4;6;1
ENSG00000117481	NSUN4	12;4;6;1
ENSG00000182768	NGRN	12;4;6;1
ENSG00000130589	HELZ2	12;4;6;1
ENSG00000091127	PUS7	12;4;6;1
ENSG00000066651	TRMT11	12;4;6;1
ENSG00000169718	DUS1L	12;4;6;1
ENSG00000037897	METTL1	12;4;6;1
ENSG00000178694	NSUN3	12;4;6;1
ENSG00000165832	TRUB1	12;4;6;1
ENSG00000119705	SLIRP	12;4;6;2
ENSG00000006744	ELAC2	12;4;6;2
ENSG00000076043	REXO2	12;4;6;2
ENSG00000083520	DIS3	12;4;6;2
ENSG00000075089	ACTR6	12;4;6;2
ENSG00000144535	DIS3L2	12;4;6;2
ENSG00000107951	MTPAP	12;4;6;2
ENSG00000161980	POLR3K	12;4;6;2
ENSG00000138035	PNPT1	12;4;6;2
ENSG00000156502	SUPV3L1	12;4;6;2
ENSG00000166938	DIS3L	12;4;6;2
ENSG00000079313	REXO1	12;4;6;2
ENSG00000134759	ELP2	12;4;7;1
ENSG00000070061	ELP1	12;4;7;1
ENSG00000174177	CTU2	12;4;7;1
ENSG00000198874	TYW1	12;4;7;1
ENSG00000155275	TRMT44	12;4;7;1
ENSG00000173113	TRMT112	12;4;7;1
ENSG00000137760	ALKBH8	12;4;7;1
ENSG00000145331	TRMT10A	12;4;7;1
ENSG00000141994	DUS3L	12;4;7;1
ENSG00000156239	N6AMT1	12;4;7;1
ENSG00000250305	TRMT9B	12;4;7;1
ENSG00000213638	ADAT3	12;4;7;1
ENSG00000066654	THUMPD1	12;4;7;1
ENSG00000105865	DUS4L	12;4;7;1
ENSG00000278619	MRM1	12;4;7;2
ENSG00000174173	TRMT10C	12;4;7;2
ENSG00000100890	PRORP	12;4;7;2
ENSG00000177192	PUS1	12;4;7;2
ENSG00000174840	PDE12	12;4;7;2
ENSG00000072756	TRNT1	12;4;7;2
ENSG00000267157		12;4;7;2
ENSG00000059588	TARBP1	12;4;7;3
ENSG00000087995	METTL2A	12;4;7;3
ENSG00000206562	METTL6	12;4;7;3
ENSG00000165275	TRMT10B	12;4;7;3
ENSG00000165055	METTL2B	12;4;7;3
ENSG00000239672	NME1	12;4;8
ENSG00000178035	IMPDH2	12;4;8
ENSG00000161960	EIF4A1	12;4;8
ENSG00000130811	EIF3G	12;4;8
ENSG00000240563	L1TD1	12;4;8
ENSG00000128829	EIF2AK4	12;4;8
ENSG00000111361	EIF2B1	12;4;8
ENSG00000142864	SERBP1	12;4;8
ENSG00000105821	DNAJC2	12;4;8
ENSG00000156976	EIF4A2	12;4;8
ENSG00000115211	EIF2B4	12;4;8
ENSG00000167658	EEF2	12;4;8
ENSG00000204574	ABCF1	12;4;8
ENSG00000204348	DXO	12;4;8
ENSG00000106263	EIF3B	12;4;8
ENSG00000086232	EIF2AK1	12;4;8
ENSG00000204351	SKIV2L	12;4;8
ENSG00000140395	WDR61	12;4;8
ENSG00000243056	EIF4EBP3	12;4;8
ENSG00000169249	ZRSR2	12;5;1;1;1
ENSG00000146834	MEPCE	12;5;1;1;1
ENSG00000224543		12;5;1;1;1
ENSG00000139168	ZCRB1	12;5;1;1;1
ENSG00000168566	SNRNP48	12;5;1;1;1
ENSG00000100319	ZMAT5	12;5;1;1;1
ENSG00000161981	SNRNP25	12;5;1;1;1
ENSG00000090470	PDCD7	12;5;1;1;1
ENSG00000087365	SF3B2	12;5;1;1;2
ENSG00000144028	SNRNP200	12;5;1;1;2
ENSG00000174231	PRPF8	12;5;1;1;2
ENSG00000128739	SNRPN	12;5;1;1;2
ENSG00000169976	SF3B5	12;5;1;1;2
ENSG00000143368	SF3B4	12;5;1;1;2
ENSG00000146963	LUC7L2	12;5;1;1;2
ENSG00000189091	SF3B3	12;5;1;1;2
ENSG00000007392	LUC7L	12;5;1;1;2
ENSG00000115524	SF3B1	12;5;1;1;2
ENSG00000095787	WAC	12;5;1;1;2
ENSG00000119707	RBM25	12;5;1;1;2
ENSG00000112739	PRPF4B	12;5;1;1;2
ENSG00000131876	SNRPA1	12;5;1;1;2
ENSG00000060688	SNRNP40	12;5;1;1;2
ENSG00000102241	HTATSF1	12;5;1;1;2
ENSG00000184209	SNRNP35	12;5;1;1;2
ENSG00000142039	CCDC97	12;5;1;1;2
ENSG00000185946	RNPC3	12;5;1;1;2
ENSG00000185246	PRPF39	12;5;1;1;2
ENSG00000180098	TRNAU1AP	12;5;1;1;2
ENSG00000110844	PRPF40B	12;5;1;1;2
ENSG00000269955	FMC1-LUC7L2	12;5;1;1;2
ENSG00000100109	TFIP11	12;5;1;1;3
ENSG00000100603	SNW1	12;5;1;1;3
ENSG00000125870	SNRPB2	12;5;1;1;3
ENSG00000113649	TCERG1	12;5;1;1;3
ENSG00000096401	CDC5L	12;5;1;1;3
ENSG00000140259	MFAP1	12;5;1;1;3
ENSG00000122692	SMU1	12;5;1;1;3
ENSG00000116752	BCAS2	12;5;1;1;3
ENSG00000077312	SNRPA	12;5;1;1;3
ENSG00000146007	ZMAT2	12;5;1;1;3
ENSG00000084072	PPIE	12;5;1;1;3
ENSG00000086589	RBM22	12;5;1;1;3
ENSG00000167978	SRRM2	12;5;1;1;3
ENSG00000101343	CRNKL1	12;5;1;1;3
ENSG00000198258	UBL5	12;5;1;1;3
ENSG00000165630	PRPF18	12;5;1;1;3
ENSG00000110107	PRPF19	12;5;1;1;3
ENSG00000117360	PRPF3	12;5;1;1;3
ENSG00000175467	SART1	12;5;1;1;3
ENSG00000183431	SF3A3	12;5;1;1;3
ENSG00000104897	SF3A2	12;5;1;1;3
ENSG00000171566	PLRG1	12;5;1;1;3
ENSG00000163510	CWC22	12;5;1;1;3
ENSG00000076924	XAB2	12;5;1;1;3
ENSG00000075702	WDR62	12;5;1;1;3
ENSG00000099995	SF3A1	12;5;1;1;3
ENSG00000113141	IK	12;5;1;1;3
ENSG00000188039	NWD1	12;5;1;1;3
ENSG00000021776	AQR	12;5;1;1;3
ENSG00000148655	LRMDA	12;5;1;1;3
ENSG00000204560	DHX16	12;5;1;1;3
ENSG00000123977	DAW1	12;5;1;1;3
ENSG00000140830	TXNL4B	12;5;1;1;3
ENSG00000106245	BUD31	12;5;1;1;3
ENSG00000150316	CWC15	12;5;1;1;3
ENSG00000134597	RBMX2	12;5;1;1;3
ENSG00000129566	TEP1	12;5;1;1;3
ENSG00000153015	CWC27	12;5;1;1;3
ENSG00000273559	CWC25	12;5;1;1;3
ENSG00000117614	SYF2	12;5;1;1;3
ENSG00000131043	AAR2	12;5;1;1;3
ENSG00000128563	PRKRIP1	12;5;1;1;3
ENSG00000183011	NAA38	12;5;1;1;3
ENSG00000134186	PRPF38B	12;5;1;1;3
ENSG00000181817	LSM10	12;5;1;1;3
ENSG00000178125	PPP1R42	12;5;1;1;3
ENSG00000162669	HFM1	12;5;1;1;3
ENSG00000176769	TCERG1L	12;5;1;1;3
ENSG00000123154	WDR83	12;5;1;2;1
ENSG00000184281	TSSC4	12;5;1;2;1
ENSG00000103005	USB1	12;5;1;2;1
ENSG00000152404	CWF19L2	12;5;1;2;1
ENSG00000095485	CWF19L1	12;5;1;2;1
ENSG00000129518	EAPP	12;5;1;2;1
ENSG00000163807	KIAA1143	12;5;1;2;1
ENSG00000082068	WDR70	12;5;1;2;1
ENSG00000100056	ESS2	12;5;1;2;2
ENSG00000160799	CCDC12	12;5;1;2;2
ENSG00000125449	ARMC7	12;5;1;2;2
ENSG00000184672	RALYL	12;5;1;2;2
ENSG00000101452	DHX35	12;5;1;2;2
ENSG00000240682	ISY1	12;5;1;2;2
ENSG00000100023	PPIL2	12;5;1;2;2
ENSG00000151229	SLC2A13	12;5;1;2;2
ENSG00000163877	SNIP1	12;5;1;2;3
ENSG00000137656	BUD13	12;5;1;2;3
ENSG00000105248	YJU2	12;5;1;2;3
ENSG00000185697	MYBL1	12;5;1;2;3
ENSG00000186566	GPATCH8	12;5;1;2;3
ENSG00000104957	YJU2B	12;5;1;2;3
ENSG00000176473	WDR25	12;5;1;2;3
ENSG00000139797	RNF113B	12;5;1;2;3
ENSG00000135164	DMTF1	12;5;1;2;3
ENSG00000165684	SNAPC4	12;5;1;2;3
ENSG00000068097	HEATR6	12;5;1;2;3
ENSG00000125352	RNF113A	12;5;1;2;3
ENSG00000261796	ISY1-RAB43	12;5;1;2;3
ENSG00000177679	SRRM3	12;5;1;2;3
ENSG00000197451	HNRNPAB	12;5;1;3;1
ENSG00000089280	FUS	12;5;1;3;1
ENSG00000104824	HNRNPL	12;5;1;3;1
ENSG00000168066	SF1	12;5;1;3;1
ENSG00000122566	HNRNPA2B1	12;5;1;3;1
ENSG00000139675	HNRNPA1L2	12;5;1;3;1
ENSG00000124562	SNRPC	12;5;1;3;1
ENSG00000126945	HNRNPH2	12;5;1;3;1
ENSG00000003756	RBM5	12;5;1;3;1
ENSG00000169813	HNRNPF	12;5;1;3;2
ENSG00000107105	ELAVL2	12;5;1;3;2
ENSG00000171960	PPIH	12;5;1;3;2
ENSG00000138668	HNRNPD	12;5;1;3;2
ENSG00000102103	PQBP1	12;5;1;3;2
ENSG00000068394	GPKOW	12;5;1;3;2
ENSG00000145833	DDX46	12;5;1;3;2
ENSG00000143294	PRCC	12;5;1;3;2
ENSG00000168883	USP39	12;5;1;3;2
ENSG00000100410	PHF5A	12;5;1;3;2
ENSG00000132792	CTNNBL1	12;5;1;3;2
ENSG00000131013	PPIL4	12;5;1;3;2
ENSG00000188342	GTF2F2	12;5;1;3;2
ENSG00000177733	HNRNPA0	12;5;1;3;2
ENSG00000136527	TRA2B	12;5;1;3;2
ENSG00000137168	PPIL1	12;5;1;3;2
ENSG00000099783	HNRNPM	12;5;1;3;2
ENSG00000169045	HNRNPH1	12;5;1;3;2
ENSG00000125651	GTF2F1	12;5;1;3;2
ENSG00000169564	PCBP1	12;5;1;3;2
ENSG00000085872	CHERP	12;5;1;3;2
ENSG00000179950	PUF60	12;5;1;3;2
ENSG00000120688	WBP4	12;5;1;3;2
ENSG00000105705	SUGP1	12;5;1;3;2
ENSG00000005436	GCFC2	12;5;1;3;2
ENSG00000196504	PRPF40A	12;5;1;3;2
ENSG00000134453	RBM17	12;5;1;3;2
ENSG00000134748	PRPF38A	12;5;1;3;2
ENSG00000066044	ELAVL1	12;5;1;3;2
ENSG00000084463	WBP11	12;5;1;3;2
ENSG00000115128	SF3B6	12;5;1;3;2
ENSG00000169217	CD2BP2	12;5;1;3;2
ENSG00000124380	SNRNP27	12;5;1;3;2
ENSG00000197111	PCBP2	12;5;1;3;2
ENSG00000126698	DNAJC8	12;5;1;3;2
ENSG00000198231	DDX42	12;5;1;3;2
ENSG00000119953	SMNDC1	12;5;1;3;2
ENSG00000170144	HNRNPA3	12;5;1;3;2
ENSG00000011304	PTBP1	12;5;1;3;2
ENSG00000164167	LSM6	12;5;1;3;2
ENSG00000141759	TXNL4A	12;5;1;3;2
ENSG00000130520	LSM4	12;5;1;3;2
ENSG00000163714	U2SURP	12;5;1;3;2
ENSG00000060339	CCAR1	12;5;1;3;2
ENSG00000174243	DDX23	12;5;1;3;2
ENSG00000101161	PRPF6	12;5;1;3;2
ENSG00000240344	PPIL3	12;5;1;3;2
ENSG00000113593	PPWD1	12;5;1;3;2
ENSG00000185250	PPIL6	12;5;1;3;2
ENSG00000128534	LSM8	12;5;1;3;3
ENSG00000170860	LSM3	12;5;1;3;3
ENSG00000136875	PRPF4	12;5;1;3;3
ENSG00000204392	LSM2	12;5;1;3;3
ENSG00000106355	LSM5	12;5;1;3;3
ENSG00000130332	LSM7	12;5;1;3;3
ENSG00000205571	SMN1	12;5;2;1;1	spliceosomal snRNP assembly
ENSG00000172062	SMN1	12;5;2;1;1	spliceosomal snRNP assembly
ENSG00000125743	SNRPD2	12;5;2;1;1	spliceosomal snRNP assembly
ENSG00000100028	SNRPD3	12;5;2;1;1	spliceosomal snRNP assembly
ENSG00000139343	SNRPF	12;5;2;1;1	spliceosomal snRNP assembly
ENSG00000182004	SNRPE	12;5;2;1;1	spliceosomal snRNP assembly
ENSG00000074201	CLNS1A	12;5;2;1;1	spliceosomal snRNP assembly
ENSG00000125835	SNRPB	12;5;2;1;1	spliceosomal snRNP assembly
ENSG00000143977	SNRPG	12;5;2;1;1	spliceosomal snRNP assembly
ENSG00000089682	RBM41	12;5;2;1;1	spliceosomal snRNP assembly
ENSG00000155858	LSM11	12;5;2;1;1	spliceosomal snRNP assembly
ENSG00000204120	GIGYF2	12;5;2;1;1	spliceosomal snRNP assembly
ENSG00000167088	SNRPD1	12;5;2;1;1	spliceosomal snRNP assembly
ENSG00000161654	LSM12	12;5;2;1;1	spliceosomal snRNP assembly
ENSG00000137574	TGS1	12;5;2;1;1	spliceosomal snRNP assembly
ENSG00000133226	SRRM1	12;5;2;1;2
ENSG00000162385	MAGOH	12;5;2;1;2
ENSG00000105323	HNRNPUL1	12;5;2;1;2
ENSG00000111196	MAGOHB	12;5;2;1;2
ENSG00000183684	ALYREF	12;5;2;1;2
ENSG00000108349	CASC3	12;5;2;1;2
ENSG00000092199	HNRNPC	12;5;2;1;2
ENSG00000150459	SAP18	12;5;2;1;2
ENSG00000136937	NCBP1	12;5;2;1;2
ENSG00000125944	HNRNPR	12;5;2;1;2
ENSG00000112081	SRSF3	12;5;2;1;2
ENSG00000123136	DDX39A	12;5;2;1;2
ENSG00000114503	NCBP2	12;5;2;1;2
ENSG00000136450	SRSF1	12;5;2;1;2
ENSG00000063244	U2AF2	12;5;2;1;2
ENSG00000149532	CPSF7	12;5;2;1;2
ENSG00000135829	DHX9	12;5;2;1;2
ENSG00000160679	CHTOP	12;5;2;1;2
ENSG00000029363	BCLAF1	12;5;2;1;2
ENSG00000265241	RBM8A	12;5;2;1;2
ENSG00000161547	SRSF2	12;5;2;1;2
ENSG00000124193	SRSF6	12;5;2;1;2
ENSG00000141543	EIF4A3	12;5;2;1;2
ENSG00000111786	SRSF9	12;5;2;1;2
ENSG00000100650	SRSF5	12;5;2;1;2
ENSG00000205323	SARNP	12;5;2;1;2
ENSG00000164609	SLU7	12;5;2;1;2
ENSG00000140829	DHX38	12;5;2;1;2
ENSG00000159140	SON	12;5;2;1;2
ENSG00000105321	CCDC9	12;5;2;1;2
ENSG00000125351	UPF3B	12;5;2;1;2
ENSG00000058673	ZC3H11A	12;5;2;1;2
ENSG00000168438	CDC40	12;5;2;1;2
ENSG00000161265	U2AF1L4	12;5;2;1;2
ENSG00000125676	THOC2	12;5;2;1;2
ENSG00000116350	SRSF4	12;5;2;1;2
ENSG00000115875	SRSF7	12;5;2;1;2
ENSG00000198563	DDX39B	12;5;2;1;2
ENSG00000120533	ENY2	12;5;2;1;2
ENSG00000230667	SETSIP	12;5;2;1;2
ENSG00000154608		12;5;2;2
ENSG00000164944	VIRMA	12;5;2;2
ENSG00000259956	RBM15B	12;5;2;2
ENSG00000123200	ZC3H13	12;5;2;2
ENSG00000183808	RBM12B	12;5;2;2
ENSG00000139746	RBM26	12;5;2;3
ENSG00000091009	RBM27	12;5;2;3
ENSG00000130749	ZC3H4	12;5;2;3
ENSG00000205022	PABPN1L	12;5;2;3
ENSG00000205937	RNPS1	12;5;2;4;2
ENSG00000101811	CSTF2	12;5;2;4;2
ENSG00000125755	SYMPK	12;5;2;4;2
ENSG00000101138	CSTF1	12;5;2;4;2
ENSG00000087087	SRRT	12;5;2;4;2
ENSG00000071894	CPSF1	12;5;2;4;2
ENSG00000113387	SUB1	12;5;2;4;2
ENSG00000145216	FIP1L1	12;5;2;4;2
ENSG00000167005	NUDT21	12;5;2;4;2
ENSG00000119203	CPSF3	12;5;2;4;2
ENSG00000136709	WDR33	12;5;2;4;2
ENSG00000177613	CSTF2T	12;5;2;4;2
ENSG00000176102	CSTF3	12;5;2;4;2
ENSG00000111605	CPSF6	12;5;2;4;2
ENSG00000160917	CPSF4	12;5;2;4;2
ENSG00000100836	PABPN1	12;5;2;4;2
ENSG00000172409	CLP1	12;5;2;4;2
ENSG00000165934	CPSF2	12;5;2;4;2
ENSG00000090060	PAPOLA	12;5;2;4;2
ENSG00000116754	SRSF11	12;5;2;4;2
ENSG00000165494	PCF11	12;5;2;4;2
ENSG00000116455	WDR77	12;5;2;5
ENSG00000132952	USPL1	12;5;2;5
ENSG00000132773	TOE1	12;5;2;5
ENSG00000115421	PAPOLG	12;5;2;5
ENSG00000164091	WDR82	12;5;2;5
ENSG00000187959	CPSF4L	12;5;2;5
ENSG00000218823	PAPOLB	12;5;2;5
ENSG00000188177	ZC3H6	12;5;2;5
ENSG00000160201	U2AF1	12;5;3;1;1
ENSG00000134884	ARGLU1	12;5;3;1;1
ENSG00000070495	JMJD6	12;5;3;1;1
ENSG00000117616	RSRP1	12;5;3;1;1
ENSG00000101882	NKAP	12;5;3;1;1
ENSG00000131051	RBM39	12;5;3;1;1
ENSG00000108848	LUC7L3	12;5;3;1;1
ENSG00000132424	PNISR	12;5;3;1;1
ENSG00000113240	CLK4	12;5;3;1;1
ENSG00000155329	ZCCHC10	12;5;3;1;1
ENSG00000163728	TTC14	12;5;3;1;1
ENSG00000139218	SCAF11	12;5;3;1;1
ENSG00000159086	PAXBP1	12;5;3;1;1
ENSG00000064607	SUGP2	12;5;3;1;1
ENSG00000213523	SRA1	12;5;3;1;1
ENSG00000161526	SAP30BP	12;5;3;1;1
ENSG00000213079	SCAF8	12;5;3;1;1
ENSG00000148690	FRA10AC1	12;5;3;1;1
ENSG00000111011	RSRC2	12;5;3;1;1
ENSG00000100461	RBM23	12;5;3;1;1
ENSG00000013441	CLK1	12;5;3;1;1
ENSG00000156304	SCAF4	12;5;3;1;1
ENSG00000158545	ZC3H18	12;5;3;1;2
ENSG00000176444	CLK2	12;5;3;1;2
ENSG00000150776	NKAPD1	12;5;3;1;2
ENSG00000100941	PNN	12;5;3;1;2
ENSG00000083896	YTHDC1	12;5;3;1;2
ENSG00000104852	SNRNP70	12;5;3;1;2
ENSG00000100813	ACIN1	12;5;3;1;2
ENSG00000075292	ZNF638	12;5;3;1;2
ENSG00000179335	CLK3	12;5;3;1;2
ENSG00000154548	SRSF12	12;5;3;1;2
ENSG00000114857	NKTR	12;5;3;1;2
ENSG00000070761	CFAP20	12;5;3;1;2
ENSG00000263465	SRSF8	12;5;3;1;2
ENSG00000213516	RBMXL1	12;5;3;1;2
ENSG00000137776	SLTM	12;5;3;1;2
ENSG00000164548	TRA2A	12;5;3;1;2
ENSG00000132485	ZRANB2	12;5;3;1;2
ENSG00000133114	GPALPP1	12;5;3;1;2
ENSG00000188529	SRSF10	12;5;3;1;2
ENSG00000061936	SFSWAP	12;5;3;1;2
ENSG00000054118	THRAP3	12;5;3;1;2
ENSG00000013392	RWDD2A	12;5;3;1;2
ENSG00000153914	SREK1	12;5;3;1;2
ENSG00000152795	HNRNPDL	12;5;3;2;2
ENSG00000100320	RBFOX2	12;5;3;2;2
ENSG00000132680	KHDC4	12;5;3;2;2
ENSG00000112232	KHDRBS2	12;5;3;2;2
ENSG00000143889	HNRNPLL	12;5;3;2;2
ENSG00000117569	PTBP2	12;5;3;2;2
ENSG00000149187	CELF1	12;5;3;2;2
ENSG00000131773	KHDRBS3	12;5;3;2;2
ENSG00000183570	PCBP3	12;5;3;2;2
ENSG00000107164	FUBP3	12;5;3;2;2
ENSG00000121774	KHDRBS1	12;5;3;2;2
ENSG00000102317	RBM3	12;5;3;2;2
ENSG00000182872	RBM10	12;5;3;2;2
ENSG00000170748	RBMXL2	12;5;3;2;2
ENSG00000048740	CELF2	12;5;3;2;2
ENSG00000112531	QKI	12;5;3;2;2
ENSG00000112183	RBM24	12;5;3;2;2
ENSG00000139767	SRRM4	12;5;3;2;2
ENSG00000139910	NOVA1	12;5;3;2;2
ENSG00000185272	RBM11	12;5;3;2;2
ENSG00000116001	TIA1	12;5;3;2;2
ENSG00000132819	RBM38	12;5;3;2;2
ENSG00000103067	ESRP2	12;5;3;2;2
ENSG00000104967	NOVA2	12;5;3;2;2
ENSG00000152601	MBNL1	12;5;3;2;2
ENSG00000139793	MBNL2	12;5;3;2;2
ENSG00000162437	RAVER2	12;5;3;2;2
ENSG00000065809	FAM107B	12;5;3;2;2
ENSG00000088247	KHSRP	12;5;3;2;3
ENSG00000147140	NONO	12;5;3;2;3
ENSG00000182944	EWSR1	12;5;3;2;3
ENSG00000239306	RBM14	12;5;3;2;3
ENSG00000120948	TARDBP	12;5;3;2;3
ENSG00000162664	ZNF326	12;5;3;2;3
ENSG00000162613	FUBP1	12;5;3;2;3
ENSG00000125970	RALY	12;5;3;2;3
ENSG00000130254	SAFB2	12;5;3;2;3
ENSG00000121390	PSPC1	12;5;3;2;3
ENSG00000160633	SAFB	12;5;3;2;3
ENSG00000169612	RAMAC	12;5;3;2;3
ENSG00000165119	HNRNPK	12;5;3;2;3
ENSG00000015479	MATR3	12;5;3;2;3
ENSG00000140264	SERF2	12;5;3;2;3
ENSG00000147274	RBMX	12;5;3;2;3
ENSG00000100632	ERH	12;5;3;2;3
ENSG00000280987	MATR3	12;5;3;2;3
ENSG00000099622	CIRBP	12;5;3;2;3
ENSG00000116560	SFPQ	12;5;3;2;3
ENSG00000096746	HNRNPH3	12;5;3;2;3
ENSG00000151923	TIAL1	12;5;3;2;3
ENSG00000248643	RBM14-RBM4	12;5;3;2;3
ENSG00000058804	NDC1	12;5;4;1;1
ENSG00000047410	TPR	12;5;4;1;1
ENSG00000113569	NUP155	12;5;4;1;1
ENSG00000213024	NUP62	12;5;4;1;1
ENSG00000102900	NUP93	12;5;4;1;1
ENSG00000124571	XPO5	12;5;4;1;1
ENSG00000046647	GEMIN8	12;5;4;1;1
ENSG00000132182	NUP210	12;5;4;1;1
ENSG00000069248	NUP133	12;5;4;1;1
ENSG00000136243	NUP42	12;5;4;1;1
ENSG00000179409	GEMIN4	12;5;4;1;1
ENSG00000108559	NUP88	12;5;4;1;1
ENSG00000138750	NUP54	12;5;4;1;1
ENSG00000082516	GEMIN5	12;5;4;1;1
ENSG00000095319	NUP188	12;5;4;1;1
ENSG00000163002	NUP35	12;5;4;1;1
ENSG00000111581	NUP107	12;5;4;1;1
ENSG00000124789	NUP153	12;5;4;1;1
ENSG00000101146	RAE1	12;5;4;1;1
ENSG00000119392	GLE1	12;5;4;1;1
ENSG00000196313	POM121	12;5;4;1;1
ENSG00000125450	NUP85	12;5;4;1;1
ENSG00000126883	NUP214	12;5;4;1;1
ENSG00000153201	RANBP2	12;5;4;1;1
ENSG00000169371	SNUPN	12;5;4;1;1
ENSG00000120253	NUP43	12;5;4;1;1
ENSG00000100401	RANGAP1	12;5;4;1;1
ENSG00000093000	NUP50	12;5;4;1;1
ENSG00000272391	POM121C	12;5;4;1;1
ENSG00000064703	DDX20	12;5;4;1;1
ENSG00000152147	GEMIN6	12;5;4;1;1
ENSG00000155561	NUP205	12;5;4;1;1
ENSG00000092208	GEMIN2	12;5;4;1;1
ENSG00000142252	GEMIN7	12;5;4;1;1
ENSG00000094914	AAAS	12;5;4;1;1
ENSG00000075188	NUP37	12;5;4;1;1
ENSG00000030066	NUP160	12;5;4;1;1
ENSG00000162231	NXF1	12;5;4;2
ENSG00000100227	POLDIP3	12;5;4;2
ENSG00000163634	THOC7	12;5;4;2
ENSG00000079134	THOC1	12;5;4;2
ENSG00000132661	NXT1	12;5;4;2
ENSG00000100296	THOC5	12;5;4;2
ENSG00000122068	FYTTD1	12;5;4;2
ENSG00000131652	THOC6	12;5;4;2
ENSG00000051596	THOC3	12;5;4;2
ENSG00000160294	MCM3AP	12;5;4;2
ENSG00000102021	LUZP4	12;5;4;2
ENSG00000126226	PCID2	12;5;4;2
ENSG00000169800	RBMY1F	12;5;5
ENSG00000226941	RBMY1J	12;5;5
ENSG00000234414	RBMY1A1	12;5;5
ENSG00000187595	ZNF385C	12;5;5
ENSG00000120327	PCDHB14	12;5;5
ENSG00000144395	CCDC150	12;5;6
ENSG00000102898	NUTF2	12;5;6
ENSG00000124160	NCOA5	12;5;6
ENSG00000110713	NUP98	12;5;6
ENSG00000184575	XPOT	12;5;6
ENSG00000132622	HSPA12B	12;5;6
ENSG00000149196	HIKESHI	12;5;6
ENSG00000198088	NUP62CL	12;5;6
ENSG00000196862	RGPD4	12;5;6
ENSG00000185304	RGPD2	12;5;6
ENSG00000147206	NXF3	12;5;6
ENSG00000197980	LEKR1	12;5;6
ENSG00000168061	SAC3D1	12;5;6
ENSG00000143552	NUP210L	12;5;6
ENSG00000134668	SPOCD1	12;5;6
ENSG00000260537		12;5;6
ENSG00000103254	ANTKMT	12;6
ENSG00000171806	METTL18	12;6
ENSG00000139160	ETFBKMT	12;6
ENSG00000123427	EEF1AKMT3	12;6
ENSG00000139780	METTL21C	12;6
ENSG00000118894	EEF2KMT	12;6
ENSG00000181038	METTL23	12;6
ENSG00000100483	VCPKMT	12;6
ENSG00000214756	CSKMT	12;6
ENSG00000204604	ZNF468	12;6
ENSG00000144401	METTL21A	12;6
ENSG00000067365	METTL22	12;6
ENSG00000203791	EEF1AKMT2	12;6
ENSG00000186523	FAM86B1	12;6
ENSG00000150756	ATPSCKMT	12;6
ENSG00000167332	OR51E2	13;1;1
ENSG00000183862	CNGA2	13;1;1
ENSG00000132259	CNGA4	13;1;1
ENSG00000255307	OR52B2	13;1;1
ENSG00000254550	OMP	13;1;1
ENSG00000203737	GPR52	13;1;2
ENSG00000146360	GPR6	13;1;2
ENSG00000181619	GPR135	13;1;2
ENSG00000112218	GPR63	13;1;2
ENSG00000181773	GPR3	13;1;2
ENSG00000250510	GPR162	13;1;2
ENSG00000132975	GPR12	13;1;2
ENSG00000138271	GPR87	13;1;2
ENSG00000180269	GPR139	13;1;2
ENSG00000174946	GPR171	13;1;2
ENSG00000171657	GPR82	13;1;2
ENSG00000257008	GPR142	13;1;2
ENSG00000119737	GPR75	13;1;2
ENSG00000154478	GPR26	13;1;2
ENSG00000180929	GPR62	13;1;2
ENSG00000121351	IAPP	13;1;3;1;1	AC-activating GPCR signaling pathway
ENSG00000106018	VIPR2	13;1;3;1;1	AC-activating GPCR signaling pathway
ENSG00000204882	GPR20	13;1;3;1;1	AC-activating GPCR signaling pathway
ENSG00000113749	HRH2	13;1;3;1;1	AC-activating GPCR signaling pathway
ENSG00000171522	PTGER4	13;1;3;1;1	AC-activating GPCR signaling pathway
ENSG00000165409	TSHR	13;1;3;1;1	AC-activating GPCR signaling pathway
ENSG00000135346	CGA	13;1;3;1;1	AC-activating GPCR signaling pathway
ENSG00000148680	HTR7	13;1;3;1;1	AC-activating GPCR signaling pathway
ENSG00000134200	TSHB	13;1;3;1;1	AC-activating GPCR signaling pathway
ENSG00000010310	GIPR	13;1;3;1;1	AC-activating GPCR signaling pathway
ENSG00000124089	MC3R	13;1;3;1;1	AC-activating GPCR signaling pathway
ENSG00000160013	PTGIR	13;1;3;1;1	AC-activating GPCR signaling pathway
ENSG00000132329	RAMP1	13;1;3;1;1	AC-activating GPCR signaling pathway
ENSG00000141433	ADCYAP1	13;1;3;1;1	AC-activating GPCR signaling pathway
ENSG00000160801	PTH1R	13;1;3;1;1	AC-activating GPCR signaling pathway
ENSG00000170425	ADORA2B	13;1;3;1;1	AC-activating GPCR signaling pathway
ENSG00000168229	PTGDR	13;1;3;1;1	AC-activating GPCR signaling pathway
ENSG00000152266	PTH	13;1;3;1;1	AC-activating GPCR signaling pathway
ENSG00000147571	CRH	13;1;3;1;1	AC-activating GPCR signaling pathway
ENSG00000158748	HTR6	13;1;3;1;1	AC-activating GPCR signaling pathway
ENSG00000122679	RAMP3	13;1;3;1;1	AC-activating GPCR signaling pathway
ENSG00000185231	MC2R	13;1;3;1;1	AC-activating GPCR signaling pathway
ENSG00000258839	MC1R	13;1;3;1;1	AC-activating GPCR signaling pathway
ENSG00000170128	GPR25	13;1;3;1;1	AC-activating GPCR signaling pathway
ENSG00000164270	HTR4	13;1;3;1;1	AC-activating GPCR signaling pathway
ENSG00000159224	GIP	13;1;3;1;1	AC-activating GPCR signaling pathway
ENSG00000114812	VIPR1	13;1;3;1;1	AC-activating GPCR signaling pathway
ENSG00000166603	MC4R	13;1;3;1;1	AC-activating GPCR signaling pathway
ENSG00000146469	VIP	13;1;3;1;1	AC-activating GPCR signaling pathway
ENSG00000176136	MC5R	13;1;3;1;1	AC-activating GPCR signaling pathway
ENSG00000112164	GLP1R	13;1;3;1;1	AC-activating GPCR signaling pathway
ENSG00000078549	ADCYAP1R1	13;1;3;1;1	AC-activating GPCR signaling pathway
ENSG00000120088	CRHR1	13;1;3;1;1	AC-activating GPCR signaling pathway
ENSG00000080293	SCTR	13;1;3;1;1	AC-activating GPCR signaling pathway
ENSG00000170820	FSHR	13;1;3;1;1	AC-activating GPCR signaling pathway
ENSG00000087494	PTHLH	13;1;3;1;1	AC-activating GPCR signaling pathway
ENSG00000169676	DRD5	13;1;3;1;1	AC-activating GPCR signaling pathway
ENSG00000128165	ADM2	13;1;3;1;1	AC-activating GPCR signaling pathway
ENSG00000142538	PTH2	13;1;3;1;1	AC-activating GPCR signaling pathway
ENSG00000106113	CRHR2	13;1;3;1;1	AC-activating GPCR signaling pathway
ENSG00000135973	GPR45	13;1;3;1;1	AC-activating GPCR signaling pathway
ENSG00000110680	CALCA	13;1;3;1;1	AC-activating GPCR signaling pathway
ENSG00000146399	TAAR1	13;1;3;1;1	AC-activating GPCR signaling pathway
ENSG00000148926	ADM	13;1;3;1;1	AC-activating GPCR signaling pathway
ENSG00000118702	GHRH	13;1;3;1;1	AC-activating GPCR signaling pathway
ENSG00000125384	PTGER2	13;1;3;1;1	AC-activating GPCR signaling pathway
ENSG00000131808	FSHB	13;1;3;1;1	AC-activating GPCR signaling pathway
ENSG00000149735	GPHA2	13;1;3;1;1	AC-activating GPCR signaling pathway
ENSG00000043591	ADRB1	13;1;3;1;1	AC-activating GPCR signaling pathway
ENSG00000131477	RAMP2	13;1;3;1;1	AC-activating GPCR signaling pathway
ENSG00000065325	GLP2R	13;1;3;1;1	AC-activating GPCR signaling pathway
ENSG00000175868	CALCB	13;1;3;1;1	AC-activating GPCR signaling pathway
ENSG00000144407	PTH2R	13;1;3;1;1	AC-activating GPCR signaling pathway
ENSG00000184845	DRD1	13;1;3;1;1	AC-activating GPCR signaling pathway
ENSG00000179600	GPHB5	13;1;3;1;1	AC-activating GPCR signaling pathway
ENSG00000188778	ADRB3	13;1;3;1;1	AC-activating GPCR signaling pathway
ENSG00000139572	GPR84	13;1;3;1;1	AC-activating GPCR signaling pathway
ENSG00000064989	CALCRL	13;1;3;1;1	AC-activating GPCR signaling pathway
ENSG00000123901	GPR83	13;1;3;1;1	AC-activating GPCR signaling pathway
ENSG00000142511	GPR32	13;1;3;1;1	AC-activating GPCR signaling pathway
ENSG00000154165	GPR15	13;1;3;1;1	AC-activating GPCR signaling pathway
ENSG00000170837	GPR27	13;1;3;1;1	AC-activating GPCR signaling pathway
ENSG00000106128	GHRHR	13;1;3;1;1	AC-activating GPCR signaling pathway
ENSG00000179921	GPBAR1	13;1;3;1;1	AC-activating GPCR signaling pathway
ENSG00000178015	GPR150	13;1;3;1;1	AC-activating GPCR signaling pathway
ENSG00000166073	GPR176	13;1;3;1;1	AC-activating GPCR signaling pathway
ENSG00000070031	SCT	13;1;3;4
ENSG00000135569	TAAR5	13;1;3;4
ENSG00000146385	TAAR8	13;1;3;4
ENSG00000146378	TAAR2	13;1;3;4
ENSG00000069966	GNB5	13;2;1;2
ENSG00000172354	GNB2	13;2;1;2
ENSG00000148908	RGS10	13;2;1;2
ENSG00000114450	GNB4	13;2;1;2
ENSG00000146535	GNA12	13;2;1;2
ENSG00000168243	GNG4	13;2;1;2
ENSG00000087258	GNAO1	13;2;1;2
ENSG00000111664	GNB3	13;2;1;2
ENSG00000162188	GNG3	13;2;1;2
ENSG00000172380	GNG12	13;2;1;2
ENSG00000186469	GNG2	13;2;1;2
ENSG00000120063	GNA13	13;2;1;2
ENSG00000174021	GNG5	13;2;1;2
ENSG00000242616	GNG10	13;2;1;2
ENSG00000127920	GNG11	13;2;1;2
ENSG00000163873	GRIK3	13;2;1;2
ENSG00000167414	GNG8	13;2;1;2
ENSG00000167083	GNGT2	13;2;1;2
ENSG00000134183	GNAT2	13;2;2
ENSG00000111785	RIC8B	13;2;2
ENSG00000114349	GNAT1	13;2;2
ENSG00000143333	RGS16	13;2;2
ENSG00000129048	ACKR4	13;2;3;1
ENSG00000172156	CCL11	13;2;3;1
ENSG00000121797	CCRL2	13;2;3;1
ENSG00000102962	CCL22	13;2;3;1
ENSG00000108700	CCL8	13;2;3;1
ENSG00000145824	CXCL14	13;2;3;1
ENSG00000276409	CCL14	13;2;3;1
ENSG00000108688	CCL7	13;2;3;1
ENSG00000112486	CCR6	13;2;3;1
ENSG00000144648	ACKR2	13;2;3;1
ENSG00000275385	CCL18	13;2;3;1
ENSG00000189377	CXCL17	13;2;3;2
ENSG00000274736	CCL23	13;2;3;2
ENSG00000006606	CCL26	13;2;3;2
ENSG00000102970	CCL17	13;2;3;2
ENSG00000109272	PF4V1	13;2;3;2
ENSG00000106178	CCL24	13;2;3;2
ENSG00000275718	CCL15	13;2;3;2
ENSG00000168398	BDKRB2	13;2;4;1;1
ENSG00000135046	ANXA1	13;2;4;1;1
ENSG00000180720	CHRM4	13;2;4;1;1
ENSG00000127955	GNAI1	13;2;4;1;1
ENSG00000065135	GNAI3	13;2;4;1;1
ENSG00000162881	OXER1	13;2;4;1;1
ENSG00000125730	C3	13;2;4;1;1
ENSG00000106804	C5	13;2;4;1;1
ENSG00000171860	C3AR1	13;2;4;1;1
ENSG00000204174	NPY4R	13;2;4;1;1
ENSG00000155897	ADCY8	13;2;4;1;1
ENSG00000115138	POMC	13;2;4;1;1
ENSG00000241563	CORT	13;2;4;1;1
ENSG00000171517	LPAR3	13;2;4;1;1
ENSG00000160360	GPSM1	13;2;4;1;1
ENSG00000101327	PDYN	13;2;4;1;1
ENSG00000168412	MTNR1A	13;2;4;1;1
ENSG00000171388	APLN	13;2;4;1;1
ENSG00000157005	SST	13;2;4;1;1
ENSG00000169313	P2RY12	13;2;4;1;1
ENSG00000181072	CHRM2	13;2;4;1;1
ENSG00000188822	CNR2	13;2;4;1;1
ENSG00000169508	GPR183	13;2;4;1;1
ENSG00000170775	GPR37	13;2;4;1;1
ENSG00000162009	SSTR5	13;2;4;1;1
ENSG00000170989	S1PR1	13;2;4;1;1
ENSG00000164082	GRM2	13;2;4;1;1
ENSG00000134640	MTNR1B	13;2;4;1;1
ENSG00000174233	ADCY6	13;2;4;1;1
ENSG00000172410	INSL5	13;2;4;1;1
ENSG00000132911	NMUR2	13;2;4;1;1
ENSG00000134817	APLNR	13;2;4;1;1
ENSG00000276070	CCL4L2	13;2;4;1;1
ENSG00000197405	C5AR1	13;2;4;1;1
ENSG00000185149	NPY2R	13;2;4;1;1
ENSG00000183979	NPB	13;2;4;1;1
ENSG00000114353	GNAI2	13;2;4;1;1
ENSG00000135744	AGT	13;2;4;1;1
ENSG00000278195	SSTR3	13;2;4;1;1
ENSG00000213654	GPSM3	13;2;4;1;1
ENSG00000198121	LPAR1	13;2;4;1;1
ENSG00000170075	GPR37L1	13;2;4;1;1
ENSG00000171049	FPR2	13;2;4;1;1
ENSG00000182687	GALR2	13;2;4;1;1
ENSG00000050628	PTGER3	13;2;4;1;1
ENSG00000181195	PENK	13;2;4;1;1
ENSG00000121933	TMIGD3	13;2;4;1;1
ENSG00000128285	MCHR1	13;2;4;1;1
ENSG00000121957	GPSM2	13;2;4;1;1
ENSG00000144230	GPR17	13;2;4;1;1
ENSG00000213694	S1PR3	13;2;4;1;1
ENSG00000197746	PSAP	13;2;4;1;1
ENSG00000173080	RXFP4	13;2;4;1;1
ENSG00000180772	AGTR2	13;2;4;1;1
ENSG00000164850	GPER1	13;2;4;1;1
ENSG00000166573	GALR1	13;2;4;1;1
ENSG00000122585	NPY	13;2;4;1;1
ENSG00000162104	ADCY9	13;2;4;1;1
ENSG00000180739	S1PR5	13;2;4;1;1
ENSG00000171596	NMUR1	13;2;4;1;1
ENSG00000164128	NPY1R	13;2;4;1;1
ENSG00000129467	ADCY4	13;2;4;1;1
ENSG00000109255	NMU	13;2;4;1;1
ENSG00000181631	P2RY13	13;2;4;1;1
ENSG00000204681	GABBR1	13;2;4;1;1
ENSG00000125510	OPRL1	13;2;4;1;1
ENSG00000144476	ACKR3	13;2;4;1;1
ENSG00000100739	BDKRB1	13;2;4;1;1
ENSG00000163485	ADORA1	13;2;4;1;1
ENSG00000183395	PMCH	13;2;4;1;1
ENSG00000275152	CCL16	13;2;4;1;1
ENSG00000128310	GALR3	13;2;4;1;1
ENSG00000164129	NPY5R	13;2;4;1;1
ENSG00000165621	OXGR1	13;2;4;1;1
ENSG00000069482	GAL	13;2;4;1;1
ENSG00000131096	PYY	13;2;4;1;1
ENSG00000152034	MCHR2	13;2;4;1;1
ENSG00000064547	LPAR2	13;2;4;1;1
ENSG00000078295	ADCY2	13;2;4;1;1
ENSG00000174788	PCP2	13;2;4;1;1
ENSG00000171051	FPR1	13;2;4;1;1
ENSG00000125522	NPBWR2	13;2;4;1;1
ENSG00000125245	GPR18	13;2;4;1;1
ENSG00000179603	GRM8	13;2;4;1;1
ENSG00000164742	ADCY1	13;2;4;1;1
ENSG00000125910	S1PR4	13;2;4;1;1
ENSG00000121377	TAS2R7	13;2;4;1;1
ENSG00000138031	ADCY3	13;2;4;1;1
ENSG00000186912	P2RY4	13;2;4;1;1
ENSG00000132671	SSTR4	13;2;4;1;1
ENSG00000139874	SSTR1	13;2;4;1;1
ENSG00000124493	GRM4	13;2;4;1;1
ENSG00000108849	PPY	13;2;4;1;1
ENSG00000204640	NMS	13;2;4;1;1
ENSG00000184574	LPAR5	13;2;4;1;1
ENSG00000174944	P2RY14	13;2;4;1;1
ENSG00000121314	TAS2R8	13;2;4;1;1
ENSG00000101180	HRH3	13;2;4;1;1
ENSG00000173432	SAA1	13;2;4;1;1
ENSG00000182631	RXFP3	13;2;4;1;1
ENSG00000173175	ADCY5	13;2;4;1;1
ENSG00000121318	TAS2R10	13;2;4;1;1
ENSG00000198829	SUCNR1	13;2;4;1;1
ENSG00000013583	HEBP1	13;2;4;1;1
ENSG00000171136	RLN3	13;2;4;1;1
ENSG00000187474	FPR3	13;2;4;1;1
ENSG00000134489	HRH4	13;2;4;1;1
ENSG00000168081	PNOC	13;2;4;1;1
ENSG00000183134	PTGDR2	13;2;4;1;1
ENSG00000196277	GRM7	13;2;4;1;1
ENSG00000256436	TAS2R31	13;2;4;1;1
ENSG00000135898	GPR55	13;2;4;1;1
ENSG00000221937	TAS2R40	13;2;4;1;1
ENSG00000196917	HCAR1	13;2;4;1;1
ENSG00000226761	TAS2R46	13;2;4;1;1
ENSG00000256188	TAS2R30	13;2;4;1;1
ENSG00000113262	GRM6	13;2;4;1;1
ENSG00000120436	GPR31	13;2;4;1;1
ENSG00000182782	HCAR2	13;2;4;1;1
ENSG00000255398	HCAR3	13;2;4;1;1
ENSG00000212127	TAS2R14	13;2;4;1;1
ENSG00000255374	TAS2R43	13;2;4;1;1
ENSG00000149295	DRD2	13;2;4;2;1	AC-modulating GPCR signaling
ENSG00000151577	DRD3	13;2;4;2;1	AC-modulating GPCR signaling
ENSG00000179097	HTR1F	13;2;4;2;1	AC-modulating GPCR signaling
ENSG00000069696	DRD4	13;2;4;2;1	AC-modulating GPCR signaling
ENSG00000112038	OPRM1	13;2;4;2;1	AC-modulating GPCR signaling
ENSG00000082556	OPRK1	13;2;4;2;1	AC-modulating GPCR signaling
ENSG00000118432	CNR1	13;2;4;2;1	AC-modulating GPCR signaling
ENSG00000150594	ADRA2A	13;2;4;2;1	AC-modulating GPCR signaling
ENSG00000168830	HTR1E	13;2;4;2;1	AC-modulating GPCR signaling
ENSG00000116329	OPRD1	13;2;4;2;1	AC-modulating GPCR signaling
ENSG00000179546	HTR1D	13;2;4;2;1	AC-modulating GPCR signaling
ENSG00000121281	ADCY7	13;2;4;2;1	AC-modulating GPCR signaling
ENSG00000184160	ADRA2C	13;2;4;2;1	AC-modulating GPCR signaling
ENSG00000136928	GABBR2	13;2;4;2;1	AC-modulating GPCR signaling
ENSG00000135312	HTR1B	13;2;4;2;1	AC-modulating GPCR signaling
ENSG00000178394	HTR1A	13;2;4;2;1	AC-modulating GPCR signaling
ENSG00000198822	GRM3	13;2;4;2;1	AC-modulating GPCR signaling
ENSG00000274286	ADRA2B	13;2;4;2;1	AC-modulating GPCR signaling
ENSG00000180616	SSTR2	13;2;4;2;1	AC-modulating GPCR signaling
ENSG00000130561	SAG	13;2;4;2;1	AC-modulating GPCR signaling
ENSG00000157219	HTR5A	13;2;4;2;1	AC-modulating GPCR signaling
ENSG00000179002	TAS1R2	13;2;4;3
ENSG00000214415	GNAT3	13;2;4;3
ENSG00000221855	TAS2R41	13;2;4;3
ENSG00000036828	CASR	13;2;4;3
ENSG00000173662	TAS1R1	13;2;4;3
ENSG00000127366	TAS2R5	13;2;4;3
ENSG00000121381	TAS2R9	13;2;4;3
ENSG00000128519	TAS2R16	13;2;4;3
ENSG00000212126	TAS2R50	13;2;4;3
ENSG00000127362	TAS2R3	13;2;4;3
ENSG00000212128	TAS2R13	13;2;4;3
ENSG00000255837	TAS2R20	13;2;4;3
ENSG00000212124	TAS2R19	13;2;4;4
ENSG00000169962	TAS1R3	13;2;4;4
ENSG00000185899	TAS2R60	13;2;4;4
ENSG00000186136	TAS2R42	13;2;4;4
ENSG00000169777	TAS2R1	13;2;4;4
ENSG00000257138	TAS2R38	13;2;4;4
ENSG00000127364	TAS2R4	13;2;4;4
ENSG00000236398	TAS2R39	13;2;4;4
ENSG00000180245	RRH	13;2;6	protein-chromophore linkage
ENSG00000128617	OPN1SW	13;2;6	protein-chromophore linkage
ENSG00000102076	OPN1LW	13;2;6	protein-chromophore linkage
ENSG00000054277	OPN3	13;2;6	protein-chromophore linkage
ENSG00000124818	OPN5	13;2;6	protein-chromophore linkage
ENSG00000169245	CXCL10	13;2;7;1;1
ENSG00000107562	CXCL12	13;2;7;1;1
ENSG00000275302	CCL4	13;2;7;1;1
ENSG00000121966	CXCR4	13;2;7;1;1
ENSG00000183813	CCR4	13;2;7;1;1
ENSG00000213927	CCL27	13;2;7;1;1
ENSG00000169429	CXCL8	13;2;7;1;1
ENSG00000173585	CCR9	13;2;7;1;1
ENSG00000179934	CCR8	13;2;7;1;1
ENSG00000138755	CXCL9	13;2;7;1;1
ENSG00000169248	CXCL11	13;2;7;1;1
ENSG00000115009	CCL20	13;2;7;1;1
ENSG00000151882	CCL28	13;2;7;1;1
ENSG00000137077	CCL21	13;2;7;1;1
ENSG00000271503	CCL5	13;2;7;1;1
ENSG00000163735	CXCL5	13;2;7;1;1
ENSG00000081041	CXCL2	13;2;7;1;1
ENSG00000163736	PPBP	13;2;7;1;1
ENSG00000156234	CXCL13	13;2;7;1;1
ENSG00000163737	PF4	13;2;7;1;1
ENSG00000006210	CX3CL1	13;2;7;1;1
ENSG00000126353	CCR7	13;2;7;1;1
ENSG00000163823	CCR1	13;2;7;1;1
ENSG00000125388	GRK4	13;2;7;1;1
ENSG00000163464	CXCR1	13;2;7;1;1
ENSG00000160791	CCR5	13;2;7;1;1
ENSG00000172724	CCL19	13;2;7;1;1
ENSG00000184451	CCR10	13;2;7;1;1
ENSG00000131142	CCL25	13;2;7;1;1
ENSG00000124875	CXCL6	13;2;7;1;1
ENSG00000100077	GRK3	13;2;7;1;1
ENSG00000181374	CCL13	13;2;7;1;1
ENSG00000161921	CXCL16	13;2;7;1;1
ENSG00000163739	CXCL1	13;2;7;1;1
ENSG00000180871	CXCR2	13;2;7;1;1
ENSG00000163734	CXCL3	13;2;7;1;1
ENSG00000168329	CX3CR1	13;2;7;1;1
ENSG00000160683	CXCR5	13;2;7;1;1
ENSG00000183625	CCR3	13;2;7;1;1
ENSG00000108702	CCL1	13;2;7;1;1
ENSG00000186810	CXCR3	13;2;7;1;1
ENSG00000172215	CXCR6	13;2;7;1;1
ENSG00000156049	GNA14	13;3;2;1;1
ENSG00000060558	GNA15	13;3;2;1;1
ENSG00000149782	PLCB3	13;3;2;1;1
ENSG00000181104	F2R	13;3;2;1;1
ENSG00000115353	TACR1	13;3;2;1;1
ENSG00000147246	HTR2C	13;3;2;1;1
ENSG00000160145	KALRN	13;3;2;1;1
ENSG00000184984	CHRM5	13;3;2;1;1
ENSG00000120907	ADRA1A	13;3;2;1;1
ENSG00000213906	LTB4R2	13;3;2;1;1
ENSG00000126010	GRPR	13;3;2;1;1
ENSG00000185897	FFAR3	13;3;2;1;1
ENSG00000133019	CHRM3	13;3;2;1;1
ENSG00000164251	F2RL1	13;3;2;1;1
ENSG00000164220	F2RL2	13;3;2;1;1
ENSG00000184502	GAST	13;3;2;1;1
ENSG00000174417	TRHR	13;3;2;1;1
ENSG00000135914	HTR2B	13;3;2;1;1
ENSG00000038382	TRIO	13;3;2;1;1
ENSG00000169836	TACR3	13;3;2;1;1
ENSG00000215644	GCGR	13;3;2;1;1
ENSG00000144891	AGTR1	13;3;2;1;1
ENSG00000102468	HTR2A	13;3;2;1;1
ENSG00000152207	CYSLTR2	13;3;2;1;1
ENSG00000240771	ARHGEF25	13;3;2;1;1
ENSG00000187094	CCK	13;3;2;1;1
ENSG00000126262	FFAR2	13;3;2;1;1
ENSG00000169860	P2RY1	13;3;2;1;1
ENSG00000156052	GNAQ	13;3;2;1;1
ENSG00000182621	PLCB1	13;3;2;1;1
ENSG00000101188	NTSR1	13;3;2;1;1
ENSG00000139679	LPAR6	13;3;2;1;1
ENSG00000135577	NMBR	13;3;2;1;1
ENSG00000110148	CCKBR	13;3;2;1;1
ENSG00000147145	LPAR4	13;3;2;1;1
ENSG00000121853	GHSR	13;3;2;1;1
ENSG00000171873	ADRA1D	13;3;2;1;1
ENSG00000169006	NTSR2	13;3;2;1;1
ENSG00000180914	OXTR	13;3;2;1;1
ENSG00000196639	HRH1	13;3;2;1;1
ENSG00000168539	CHRM1	13;3;2;1;1
ENSG00000101850	GPR143	13;3;2;1;1
ENSG00000056291	NPFFR2	13;3;2;1;1
ENSG00000136160	EDNRB	13;3;2;1;1
ENSG00000101200	AVP	13;3;2;1;1
ENSG00000101405	OXT	13;3;2;1;1
ENSG00000147437	GNRH1	13;3;2;1;1
ENSG00000173578	XCR1	13;3;2;1;1
ENSG00000078401	EDN1	13;3;2;1;1
ENSG00000198873	GRK5	13;3;2;1;1
ENSG00000124205	EDN3	13;3;2;1;1
ENSG00000137841	PLCB2	13;3;2;1;1
ENSG00000187258	NPSR1	13;3;2;1;1
ENSG00000101333	PLCB4	13;3;2;1;1
ENSG00000152822	GRM1	13;3;2;1;1
ENSG00000127533	F2RL3	13;3;2;1;1
ENSG00000006128	TAC1	13;3;2;1;1
ENSG00000088256	GNA11	13;3;2;1;1
ENSG00000163394	CCKAR	13;3;2;1;1
ENSG00000006638	TBXA2R	13;3;2;1;1
ENSG00000143184	XCL1	13;3;2;1;1
ENSG00000181408	UTS2R	13;3;2;1;1
ENSG00000122420	PTGFR	13;3;2;1;1
ENSG00000102539	MLNR	13;3;2;1;1
ENSG00000166148	AVPR1A	13;3;2;1;1
ENSG00000168959	GRM5	13;3;2;1;1
ENSG00000116014	KISS1R	13;3;2;1;1
ENSG00000122375	OPN4	13;3;2;1;1
ENSG00000096395	MLN	13;3;2;1;1
ENSG00000121764	HCRTR1	13;3;2;1;1
ENSG00000133636	NTS	13;3;2;1;1
ENSG00000183484	GPR132	13;3;2;1;1
ENSG00000115263	GCG	13;3;2;1;1
ENSG00000169403	PTAFR	13;3;2;1;1
ENSG00000139574	NPFF	13;3;2;1;1
ENSG00000170214	ADRA1B	13;3;2;1;1
ENSG00000125787	GNRH2	13;3;2;1;1
ENSG00000127129	EDN2	13;3;2;1;1
ENSG00000213903	LTB4R	13;3;2;1;1
ENSG00000126266	FFAR1	13;3;2;1;1
ENSG00000078589	P2RY10	13;3;2;1;1
ENSG00000151617	EDNRA	13;3;2;1;1
ENSG00000134443	GRP	13;3;2;1;1
ENSG00000137252	HCRTR2	13;3;2;1;1
ENSG00000160951	PTGER1	13;3;2;1;1
ENSG00000161610	HCRT	13;3;2;1;1
ENSG00000148734	NPFFR1	13;3;2;1;1
ENSG00000143185	XCL2	13;3;2;1;1
ENSG00000197696	NMB	13;3;2;1;1
ENSG00000170498	KISS1	13;3;2;1;1
ENSG00000186188	FFAR4	13;3;2;1;1
ENSG00000170893	TRH	13;3;2;1;1
ENSG00000173198	CYSLTR1	13;3;2;1;1
ENSG00000109163	GNRHR	13;3;2;1;1
ENSG00000101292	PROKR2	13;3;2;1;1
ENSG00000244165	P2RY11	13;3;2;1;1
ENSG00000175591	P2RY2	13;3;2;1;1
ENSG00000198049	AVPR1B	13;3;2;1;1
ENSG00000143125	PROK1	13;3;2;1;1
ENSG00000075073	TACR2	13;3;2;1;1
ENSG00000069018	TRPC7	13;3;2;1;1
ENSG00000163421	PROK2	13;3;2;1;1
ENSG00000177464	GPR4	13;3;2;1;1
ENSG00000183840	GPR39	13;3;2;1;1
ENSG00000102239	BRS3	13;3;2;1;1
ENSG00000186867	QRFPR	13;3;2;1;1
ENSG00000119714	GPR68	13;3;2;1;1
[truncated: 14,150 more rows]

## Sheet: Table S4
Mouse phenotype ID	Gene ID	Mouse phenotype	Gene Symbol
MP_0011250	ENSG00000237651	abdominal situs ambiguus_MP	C2orf74
MP_0011250	ENSG00000284862	abdominal situs ambiguus_MP	CCDC39
MP_0011250	ENSG00000172361	abdominal situs ambiguus_MP	CFAP53
MP_0011250	ENSG00000123977	abdominal situs ambiguus_MP	DAW1
MP_0011250	ENSG00000167646	abdominal situs ambiguus_MP	DNAAF3
MP_0011250	ENSG00000256061	abdominal situs ambiguus_MP	DNAAF4
MP_0011250	ENSG00000105877	abdominal situs ambiguus_MP	DNAH11
MP_0011250	ENSG00000039139	abdominal situs ambiguus_MP	DNAH5
MP_0011250	ENSG00000122735	abdominal situs ambiguus_MP	DNAI1
MP_0011250	ENSG00000157856	abdominal situs ambiguus_MP	DRC1
MP_0011250	ENSG00000160973	abdominal situs ambiguus_MP	FOXH1
MP_0011250	ENSG00000100360	abdominal situs ambiguus_MP	IFT27
MP_0011250	ENSG00000119509	abdominal situs ambiguus_MP	INVS
MP_0011250	ENSG00000169126	abdominal situs ambiguus_MP	ODAD2
MP_0011250	ENSG00000103494	abdominal situs ambiguus_MP	RPGRIP1L
MP_0010465	ENSG00000128918	aberrant origin of the right subclavian artery_MP	ALDH1A2
MP_0010465	ENSG00000164442	aberrant origin of the right subclavian artery_MP	CITED2
MP_0010465	ENSG00000099942	aberrant origin of the right subclavian artery_MP	CRKL
MP_0010465	ENSG00000117298	aberrant origin of the right subclavian artery_MP	ECE1
MP_0010465	ENSG00000151617	aberrant origin of the right subclavian artery_MP	EDNRA
MP_0010465	ENSG00000077942	aberrant origin of the right subclavian artery_MP	FBLN1
MP_0010465	ENSG00000162344	aberrant origin of the right subclavian artery_MP	FGF19
MP_0010465	ENSG00000198807	aberrant origin of the right subclavian artery_MP	PAX9
MP_0010465	ENSG00000004399	aberrant origin of the right subclavian artery_MP	PLXND1
MP_0010465	ENSG00000184058	aberrant origin of the right subclavian artery_MP	TBX1
MP_0010465	ENSG00000092969	aberrant origin of the right subclavian artery_MP	TGFB2
MP_0010465	ENSG00000162738	aberrant origin of the right subclavian artery_MP	VANGL2
MP_0000010	ENSG00000181092	abnormal abdominal fat pad morphology_MP	ADIPOQ
MP_0000010	ENSG00000006831	abnormal abdominal fat pad morphology_MP	ADIPOR2
MP_0000010	ENSG00000130706	abnormal abdominal fat pad morphology_MP	ADRM1
MP_0000010	ENSG00000169692	abnormal abdominal fat pad morphology_MP	AGPAT2
MP_0000010	ENSG00000204842	abnormal abdominal fat pad morphology_MP	ATXN2
MP_0000010	ENSG00000125124	abnormal abdominal fat pad morphology_MP	BBS2
MP_0000010	ENSG00000109572	abnormal abdominal fat pad morphology_MP	CLCN3
MP_0000010	ENSG00000164400	abnormal abdominal fat pad morphology_MP	CSF2
MP_0000010	ENSG00000170820	abnormal abdominal fat pad morphology_MP	FSHR
MP_0000010	ENSG00000070404	abnormal abdominal fat pad morphology_MP	FSTL3
MP_0000010	ENSG00000117594	abnormal abdominal fat pad morphology_MP	HSD11B1
MP_0000010	ENSG00000138039	abnormal abdominal fat pad morphology_MP	LHCGR
MP_0000010	ENSG00000079435	abnormal abdominal fat pad morphology_MP	LIPE
MP_0000010	ENSG00000113389	abnormal abdominal fat pad morphology_MP	NPR3
MP_0000010	ENSG00000226306	abnormal abdominal fat pad morphology_MP	NPY6R
MP_0000010	ENSG00000125741	abnormal abdominal fat pad morphology_MP	OPA3
MP_0000010	ENSG00000174238	abnormal abdominal fat pad morphology_MP	PITPNA
MP_0000010	ENSG00000187838	abnormal abdominal fat pad morphology_MP	PLSCR3
MP_0000010	ENSG00000164985	abnormal abdominal fat pad morphology_MP	PSIP1
MP_0000010	ENSG00000042445	abnormal abdominal fat pad morphology_MP	RETSAT
MP_0000010	ENSG00000166848	abnormal abdominal fat pad morphology_MP	TERF2IP
MP_0000010	ENSG00000148516	abnormal abdominal fat pad morphology_MP	ZEB1
MP_0003257	ENSG00000052850	abnormal abdominal wall morphology_MP	ALX4
MP_0003257	ENSG00000124198	abnormal abdominal wall morphology_MP	ARFGEF2
MP_0003257	ENSG00000128595	abnormal abdominal wall morphology_MP	CALU
MP_0003257	ENSG00000129757	abnormal abdominal wall morphology_MP	CDKN1C
MP_0003257	ENSG00000083307	abnormal abdominal wall morphology_MP	GRHL2
MP_0003257	ENSG00000182742	abnormal abdominal wall morphology_MP	HOXB4
MP_0003257	ENSG00000111537	abnormal abdominal wall morphology_MP	IFNG
MP_0003257	ENSG00000163913	abnormal abdominal wall morphology_MP	IFT122
MP_0003257	ENSG00000129071	abnormal abdominal wall morphology_MP	MBD4
MP_0003257	ENSG00000124140	abnormal abdominal wall morphology_MP	SLC12A5
MP_0003257	ENSG00000125878	abnormal abdominal wall morphology_MP	TCF15
MP_0003257	ENSG00000073282	abnormal abdominal wall morphology_MP	TP63
MP_0031354	ENSG00000111644	abnormal acrosome assembly_MP	ACRBP
MP_0031354	ENSG00000181786	abnormal acrosome assembly_MP	ACTL9
MP_0031354	ENSG00000137948	abnormal acrosome assembly_MP	BRDT
MP_0031354	ENSG00000182791	abnormal acrosome assembly_MP	CCDC87
MP_0031354	ENSG00000177143	abnormal acrosome assembly_MP	CETN1
MP_0031354	ENSG00000181378	abnormal acrosome assembly_MP	CFAP65
MP_0031354	ENSG00000137869	abnormal acrosome assembly_MP	CYP19A1
MP_0031354	ENSG00000115827	abnormal acrosome assembly_MP	DCAF17
MP_0031354	ENSG00000134824	abnormal acrosome assembly_MP	FADS2
MP_0031354	ENSG00000115339	abnormal acrosome assembly_MP	GALNT3
MP_0031354	ENSG00000278311	abnormal acrosome assembly_MP	GGNBP2
MP_0031354	ENSG00000167110	abnormal acrosome assembly_MP	GOLGA2
MP_0031354	ENSG00000115548	abnormal acrosome assembly_MP	KDM3A
MP_0031354	ENSG00000142687	abnormal acrosome assembly_MP	KIAA0319L
MP_0031354	ENSG00000115257	abnormal acrosome assembly_MP	PCSK4
MP_0031354	ENSG00000196570	abnormal acrosome assembly_MP	PFN3
MP_0031354	ENSG00000087903	abnormal acrosome assembly_MP	RFX2
MP_0031354	ENSG00000140623	abnormal acrosome assembly_MP	SEPTIN12
MP_0031354	ENSG00000197818	abnormal acrosome assembly_MP	SLC9A8
MP_0031354	ENSG00000084070	abnormal acrosome assembly_MP	SMAP2
MP_0031354	ENSG00000141384	abnormal acrosome assembly_MP	TAF4B
MP_0008898	ENSG00000111644	abnormal acrosome morphology_MP	ACRBP
MP_0008898	ENSG00000187003	abnormal acrosome morphology_MP	ACTL7A
MP_0008898	ENSG00000181786	abnormal acrosome morphology_MP	ACTL9
MP_0008898	ENSG00000118492	abnormal acrosome morphology_MP	ADGB
MP_0008898	ENSG00000173744	abnormal acrosome morphology_MP	AGFG1
MP_0008898	ENSG00000102931	abnormal acrosome morphology_MP	ARL2BP
MP_0008898	ENSG00000105146	abnormal acrosome morphology_MP	AURKC
MP_0008898	ENSG00000167995	abnormal acrosome morphology_MP	BEST1
MP_0008898	ENSG00000166164	abnormal acrosome morphology_MP	BRD7
MP_0008898	ENSG00000161973	abnormal acrosome morphology_MP	CCDC42
MP_0008898	ENSG00000185972	abnormal acrosome morphology_MP	CCIN
MP_0008898	ENSG00000181378	abnormal acrosome morphology_MP	CFAP65
MP_0008898	ENSG00000105792	abnormal acrosome morphology_MP	CFAP69
MP_0008898	ENSG00000070770	abnormal acrosome morphology_MP	CSNK2A2
MP_0008898	ENSG00000115827	abnormal acrosome morphology_MP	DCAF17
MP_0008898	ENSG00000008226	abnormal acrosome morphology_MP	DLEC1
MP_0008898	ENSG00000177990	abnormal acrosome morphology_MP	DPY19L2
MP_0008898	ENSG00000189212	abnormal acrosome morphology_MP	DPY19L2P1
MP_0008898	ENSG00000170629	abnormal acrosome morphology_MP	DPY19L2P2
MP_0008898	ENSG00000110047	abnormal acrosome morphology_MP	EHD1
MP_0008898	ENSG00000164334	abnormal acrosome morphology_MP	FAM170A
MP_0008898	ENSG00000124103	abnormal acrosome morphology_MP	FAM209A
MP_0008898	ENSG00000213714	abnormal acrosome morphology_MP	FAM209B
MP_0008898	ENSG00000112214	abnormal acrosome morphology_MP	FHL5
MP_0008898	ENSG00000106648	abnormal acrosome morphology_MP	GALNTL5
MP_0008898	ENSG00000205085	abnormal acrosome morphology_MP	GARIN1A
MP_0008898	ENSG00000135248	abnormal acrosome morphology_MP	GARIN1B
MP_0008898	ENSG00000204188	abnormal acrosome morphology_MP	GGNBP1
MP_0008898	ENSG00000278311	abnormal acrosome morphology_MP	GGNBP2
MP_0008898	ENSG00000087338	abnormal acrosome morphology_MP	GMCL1
MP_0008898	ENSG00000244234	abnormal acrosome morphology_MP	GMCL2
MP_0008898	ENSG00000047932	abnormal acrosome morphology_MP	GOPC
MP_0008898	ENSG00000115806	abnormal acrosome morphology_MP	GORASP2
MP_0008898	ENSG00000160396	abnormal acrosome morphology_MP	HIPK4
MP_0008898	ENSG00000205442	abnormal acrosome morphology_MP	IZUMO3
MP_0008898	ENSG00000142687	abnormal acrosome morphology_MP	KIAA0319L
MP_0008898	ENSG00000005483	abnormal acrosome morphology_MP	KMT2E
MP_0008898	ENSG00000155530	abnormal acrosome morphology_MP	LRGUK
MP_0008898	ENSG00000075975	abnormal acrosome morphology_MP	MKRN2
MP_0008898	ENSG00000130202	abnormal acrosome morphology_MP	NECTIN2
MP_0008898	ENSG00000143552	abnormal acrosome morphology_MP	NUP210L
MP_0008898	ENSG00000104044	abnormal acrosome morphology_MP	OCA2
MP_0008898	ENSG00000184792	abnormal acrosome morphology_MP	OSBP2
MP_0008898	ENSG00000007168	abnormal acrosome morphology_MP	PAFAH1B1
MP_0008898	ENSG00000196570	abnormal acrosome morphology_MP	PFN3
MP_0008898	ENSG00000100151	abnormal acrosome morphology_MP	PICK1
MP_0008898	ENSG00000100078	abnormal acrosome morphology_MP	PLA2G3
MP_0008898	ENSG00000171864	abnormal acrosome morphology_MP	PRND
MP_0008898	ENSG00000087903	abnormal acrosome morphology_MP	RFX2
MP_0008898	ENSG00000204231	abnormal acrosome morphology_MP	RXRB
MP_0008898	ENSG00000140623	abnormal acrosome morphology_MP	SEPTIN12
MP_0008898	ENSG00000084070	abnormal acrosome morphology_MP	SMAP2
MP_0008898	ENSG00000118434	abnormal acrosome morphology_MP	SPACA1
MP_0008898	ENSG00000061656	abnormal acrosome morphology_MP	SPAG4
MP_0008898	ENSG00000258484	abnormal acrosome morphology_MP	SPESP1
MP_0008898	ENSG00000028839	abnormal acrosome morphology_MP	TBPL1
MP_0008898	ENSG00000162782	abnormal acrosome morphology_MP	TDRD5
MP_0008898	ENSG00000178279	abnormal acrosome morphology_MP	TNP2
MP_0008898	ENSG00000156521	abnormal acrosome morphology_MP	TYSND1
MP_0008898	ENSG00000198833	abnormal acrosome morphology_MP	UBE2J1
MP_0008898	ENSG00000197483	abnormal acrosome morphology_MP	ZNF628
MP_0008898	ENSG00000042813	abnormal acrosome morphology_MP	ZPBP
MP_0020849	ENSG00000105974	abnormal actin cytoskeleton morphology_MP	CAV1
MP_0020849	ENSG00000111799	abnormal actin cytoskeleton morphology_MP	COL12A1
MP_0020849	ENSG00000129170	abnormal actin cytoskeleton morphology_MP	CSRP3
MP_0020849	ENSG00000115459	abnormal actin cytoskeleton morphology_MP	ELMOD3
MP_0020849	ENSG00000167110	abnormal actin cytoskeleton morphology_MP	GOLGA2
MP_0020849	ENSG00000106683	abnormal actin cytoskeleton morphology_MP	LIMK1
MP_0020849	ENSG00000180370	abnormal actin cytoskeleton morphology_MP	PAK2
MP_0020849	ENSG00000064835	abnormal actin cytoskeleton morphology_MP	POU1F1
MP_0020849	ENSG00000160691	abnormal actin cytoskeleton morphology_MP	SHC1
MP_0020849	ENSG00000132549	abnormal actin cytoskeleton morphology_MP	VPS13B
MP_0005402	ENSG00000003393	abnormal action potential_MP	ALS2
MP_0005402	ENSG00000018625	abnormal action potential_MP	ATP1A2
MP_0005402	ENSG00000105409	abnormal action potential_MP	ATP1A3
MP_0005402	ENSG00000007516	abnormal action potential_MP	BAIAP3
MP_0005402	ENSG00000141837	abnormal action potential_MP	CACNA1A
MP_0005402	ENSG00000157388	abnormal action potential_MP	CACNA1D
MP_0005402	ENSG00000006283	abnormal action potential_MP	CACNA1G
MP_0005402	ENSG00000100346	abnormal action potential_MP	CACNA1I
MP_0005402	ENSG00000108702	abnormal action potential_MP	CCL1
MP_0005402	ENSG00000181374	abnormal action potential_MP	CCL13
MP_0005402	ENSG00000108691	abnormal action potential_MP	CCL2
MP_0005402	ENSG00000184451	abnormal action potential_MP	CCR10
MP_0005402	ENSG00000114013	abnormal action potential_MP	CD86
MP_0005402	ENSG00000179902	abnormal action potential_MP	CFAP276
MP_0005402	ENSG00000080644	abnormal action potential_MP	CHRNA3
MP_0005402	ENSG00000070729	abnormal action potential_MP	CNGB1
MP_0005402	ENSG00000108797	abnormal action potential_MP	CNTNAP1
MP_0005402	ENSG00000079805	abnormal action potential_MP	DNM2
MP_0005402	ENSG00000144635	abnormal action potential_MP	DYNC1LI1
MP_0005402	ENSG00000139132	abnormal action potential_MP	FGD4
MP_0005402	ENSG00000112367	abnormal action potential_MP	FIG4
MP_0005402	ENSG00000204681	abnormal action potential_MP	GABBR1
MP_0005402	ENSG00000166206	abnormal action potential_MP	GABRB3
MP_0005402	ENSG00000137878	abnormal action potential_MP	GCOM1
MP_0005402	ENSG00000104381	abnormal action potential_MP	GDAP1
MP_0005402	ENSG00000152578	abnormal action potential_MP	GRIA4
MP_0005402	ENSG00000152208	abnormal action potential_MP	GRID2
MP_0005402	ENSG00000169181	abnormal action potential_MP	GSG1L
MP_0005402	ENSG00000164588	abnormal action potential_MP	HCN1
MP_0005402	ENSG00000099822	abnormal action potential_MP	HCN2
MP_0005402	ENSG00000143630	abnormal action potential_MP	HCN3
MP_0005402	ENSG00000152137	abnormal action potential_MP	HSPB8
MP_0005402	ENSG00000142798	abnormal action potential_MP	HSPG2
MP_0005402	ENSG00000115317	abnormal action potential_MP	HTRA2
MP_0005402	ENSG00000134352	abnormal action potential_MP	IL6ST
MP_0005402	ENSG00000111262	abnormal action potential_MP	KCNA1
MP_0005402	ENSG00000177301	abnormal action potential_MP	KCNA2
MP_0005402	ENSG00000169282	abnormal action potential_MP	KCNAB1
MP_0005402	ENSG00000166006	abnormal action potential_MP	KCNC2
MP_0005402	ENSG00000175538	abnormal action potential_MP	KCNE3
MP_0005402	ENSG00000173826	abnormal action potential_MP	KCNH6
MP_0005402	ENSG00000187486	abnormal action potential_MP	KCNJ11
MP_0005402	ENSG00000186795	abnormal action potential_MP	KCNK18
MP_0005402	ENSG00000171303	abnormal action potential_MP	KCNK3
MP_0005402	ENSG00000169427	abnormal action potential_MP	KCNK9
MP_0005402	ENSG00000156113	abnormal action potential_MP	KCNMA1
MP_0005402	ENSG00000135643	abnormal action potential_MP	KCNMB4
MP_0005402	ENSG00000080709	abnormal action potential_MP	KCNN2
MP_0005402	ENSG00000143603	abnormal action potential_MP	KCNN3
MP_0005402	ENSG00000178695	abnormal action potential_MP	KCTD12
MP_0005402	ENSG00000157404	abnormal action potential_MP	KIT
MP_0005402	ENSG00000134324	abnormal action potential_MP	LPIN1
MP_0005402	ENSG00000188906	abnormal action potential_MP	LRRK2
MP_0005402	ENSG00000197971	abnormal action potential_MP	MBP
MP_0005402	ENSG00000139915	abnormal action potential_MP	MDGA2
MP_0005402	ENSG00000169057	abnormal action potential_MP	MECP2
MP_0005402	ENSG00000158887	abnormal action potential_MP	MPZ
MP_0005402	ENSG00000263155	abnormal action potential_MP	MYZAP
MP_0005402	ENSG00000104419	abnormal action potential_MP	NDRG1
MP_0005402	ENSG00000186575	abnormal action potential_MP	NF2
MP_0005402	ENSG00000198929	abnormal action potential_MP	NOS1AP
MP_0005402	ENSG00000113569	abnormal action potential_MP	NUP155
MP_0005402	ENSG00000100266	abnormal action potential_MP	PACSIN2
MP_0005402	ENSG00000116288	abnormal action potential_MP	PARK7
MP_0005402	ENSG00000125618	abnormal action potential_MP	PAX8
MP_0005402	ENSG00000116703	abnormal action potential_MP	PDC
MP_0005402	ENSG00000112541	abnormal action potential_MP	PDE10A
MP_0005402	ENSG00000156531	abnormal action potential_MP	PHF6
MP_0005402	ENSG00000107537	abnormal action potential_MP	PHYH
MP_0005402	ENSG00000109099	abnormal action potential_MP	PMP22
MP_0005402	ENSG00000255529	abnormal action potential_MP	POLR2M
MP_0005402	ENSG00000105227	abnormal action potential_MP	PRX
MP_0005402	ENSG00000139890	abnormal action potential_MP	REM2
MP_0005402	ENSG00000198626	abnormal action potential_MP	RYR2
MP_0005402	ENSG00000267534	abnormal action potential_MP	S1PR2
MP_0005402	ENSG00000133812	abnormal action potential_MP	SBF2
MP_0005402	ENSG00000185313	abnormal action potential_MP	SCN10A
MP_0005402	ENSG00000168356	abnormal action potential_MP	SCN11A
MP_0005402	ENSG00000144285	abnormal action potential_MP	SCN1A
MP_0005402	ENSG00000105711	abnormal action potential_MP	SCN1B
MP_0005402	ENSG00000136531	abnormal action potential_MP	SCN2A
MP_0005402	ENSG00000177098	abnormal action potential_MP	SCN4B
MP_0005402	ENSG00000183873	abnormal action potential_MP	SCN5A
MP_0005402	ENSG00000196876	abnormal action potential_MP	SCN8A
MP_0005402	ENSG00000169432	abnormal action potential_MP	SCN9A
MP_0005402	ENSG00000124140	abnormal action potential_MP	SLC12A5
MP_0005402	ENSG00000142319	abnormal action potential_MP	SLC6A3
MP_0005402	ENSG00000108576	abnormal action potential_MP	SLC6A4
MP_0005402	ENSG00000196628	abnormal action potential_MP	TCF4
MP_0005402	ENSG00000118194	abnormal action potential_MP	TNNT2
MP_0005402	ENSG00000072315	abnormal action potential_MP	TRPC5
MP_0005402	ENSG00000196689	abnormal action potential_MP	TRPV1
MP_0005402	ENSG00000156298	abnormal action potential_MP	TSPAN7
MP_0002498	ENSG00000100739	abnormal acute inflammation_MP	BDKRB1
MP_0002498	ENSG00000187210	abnormal acute inflammation_MP	GCNT1
MP_0002498	ENSG00000129988	abnormal acute inflammation_MP	LBP
MP_0002498	ENSG00000174697	abnormal acute inflammation_MP	LEP
MP_0002498	ENSG00000116678	abnormal acute inflammation_MP	LEPR
MP_0002498	ENSG00000106366	abnormal acute inflammation_MP	SERPINE1
MP_0002498	ENSG00000166888	abnormal acute inflammation_MP	STAT6
MP_0002498	ENSG00000136869	abnormal acute inflammation_MP	TLR4
MP_0002498	ENSG00000104321	abnormal acute inflammation_MP	TRPA1
MP_0002498	ENSG00000163874	abnormal acute inflammation_MP	ZC3H12A
MP_0002420	ENSG00000160224	abnormal adaptive immunity_MP	AIRE
MP_0002420	ENSG00000113916	abnormal adaptive immunity_MP	BCL6
MP_0002420	ENSG00000171860	abnormal adaptive immunity_MP	C3AR1
MP_0002420	ENSG00000102245	abnormal adaptive immunity_MP	CD40LG
MP_0002420	ENSG00000198178	abnormal adaptive immunity_MP	CLEC4C
MP_0002420	ENSG00000117322	abnormal adaptive immunity_MP	CR2
MP_0002420	ENSG00000143507	abnormal adaptive immunity_MP	DUSP10
MP_0002420	ENSG00000120820	abnormal adaptive immunity_MP	GLT8D2
MP_0002420	ENSG00000111537	abnormal adaptive immunity_MP	IFNG
MP_0002420	ENSG00000172578	abnormal adaptive immunity_MP	KLHL6
MP_0002420	ENSG00000100600	abnormal adaptive immunity_MP	LGMN
MP_0002420	ENSG00000172936	abnormal adaptive immunity_MP	MYD88
MP_0002420	ENSG00000182261	abnormal adaptive immunity_MP	NLRP10
MP_0002420	ENSG00000007171	abnormal adaptive immunity_MP	NOS2
MP_0002420	ENSG00000154822	abnormal adaptive immunity_MP	PLCL2
MP_0004163	ENSG00000167654	abnormal adenohypophysis morphology_MP	ATCAY
MP_0004163	ENSG00000057663	abnormal adenohypophysis morphology_MP	ATG5
MP_0004163	ENSG00000068650	abnormal adenohypophysis morphology_MP	ATP11A
MP_0004163	ENSG00000160679	abnormal adenohypophysis morphology_MP	CHTOP
MP_0004163	ENSG00000136488	abnormal adenohypophysis morphology_MP	CSH1
MP_0004163	ENSG00000213218	abnormal adenohypophysis morphology_MP	CSH2
MP_0004163	ENSG00000204414	abnormal adenohypophysis morphology_MP	CSHL1
MP_0004163	ENSG00000101452	abnormal adenohypophysis morphology_MP	DHX35
MP_0004163	ENSG00000149295	abnormal adenohypophysis morphology_MP	DRD2
MP_0004163	ENSG00000140279	abnormal adenohypophysis morphology_MP	DUOX2
MP_0004163	ENSG00000259384	abnormal adenohypophysis morphology_MP	GH1
MP_0004163	ENSG00000136487	abnormal adenohypophysis morphology_MP	GH2
MP_0004163	ENSG00000163666	abnormal adenohypophysis morphology_MP	HESX1
MP_0004163	ENSG00000198954	abnormal adenohypophysis morphology_MP	KIFBP
MP_0004163	ENSG00000133116	abnormal adenohypophysis morphology_MP	KL
MP_0004163	ENSG00000141458	abnormal adenohypophysis morphology_MP	NPC1
MP_0004163	ENSG00000165588	abnormal adenohypophysis morphology_MP	OTX2
MP_0004163	ENSG00000125618	abnormal adenohypophysis morphology_MP	PAX8
MP_0004163	ENSG00000164093	abnormal adenohypophysis morphology_MP	PITX2
MP_0004163	ENSG00000064835	abnormal adenohypophysis morphology_MP	POU1F1
MP_0004163	ENSG00000146733	abnormal adenohypophysis morphology_MP	PSPH
MP_0004163	ENSG00000142319	abnormal adenohypophysis morphology_MP	SLC6A3
MP_0004163	ENSG00000103056	abnormal adenohypophysis morphology_MP	SMPD3
MP_0004163	ENSG00000128294	abnormal adenohypophysis morphology_MP	TPST2
MP_0004163	ENSG00000120008	abnormal adenohypophysis morphology_MP	WDR11
MP_0004163	ENSG00000162552	abnormal adenohypophysis morphology_MP	WNT4
MP_0011167	ENSG00000182035	abnormal adipose tissue development_MP	ADIG
MP_0011167	ENSG00000182287	abnormal adipose tissue development_MP	AP1S2
MP_0011167	ENSG00000153317	abnormal adipose tissue development_MP	ASAP1
MP_0011167	ENSG00000168000	abnormal adipose tissue development_MP	BSCL2
MP_0011167	ENSG00000142453	abnormal adipose tissue development_MP	CARM1
MP_0011167	ENSG00000173546	abnormal adipose tissue development_MP	CSPG4
MP_0011167	ENSG00000124688	abnormal adipose tissue development_MP	MAD2L1BP
MP_0011167	ENSG00000132646	abnormal adipose tissue development_MP	PCNA
MP_0011167	ENSG00000197724	abnormal adipose tissue development_MP	PHF2
MP_0011167	ENSG00000185532	abnormal adipose tissue development_MP	PRKG1
MP_0011167	ENSG00000079337	abnormal adipose tissue development_MP	RAPGEF3
MP_0011167	ENSG00000042445	abnormal adipose tissue development_MP	RETSAT
MP_0011167	ENSG00000137818	abnormal adipose tissue development_MP	RPLP1
MP_0011167	ENSG00000174705	abnormal adipose tissue development_MP	SH3PXD2B
MP_0011167	ENSG00000139437	abnormal adipose tissue development_MP	TCHP
MP_0011167	ENSG00000171940	abnormal adipose tissue development_MP	ZNF217
MP_0011167	ENSG00000181444	abnormal adipose tissue development_MP	ZNF467
MP_0000013	ENSG00000149311	abnormal adipose tissue distribution_MP	ATM
MP_0000013	ENSG00000108821	abnormal adipose tissue distribution_MP	COL1A1
MP_0000013	ENSG00000037280	abnormal adipose tissue distribution_MP	FLT4
MP_0000013	ENSG00000070404	abnormal adipose tissue distribution_MP	FSTL3
MP_0000013	ENSG00000140398	abnormal adipose tissue distribution_MP	NEIL1
MP_0000013	ENSG00000113389	abnormal adipose tissue distribution_MP	NPR3
MP_0000013	ENSG00000132170	abnormal adipose tissue distribution_MP	PPARG
MP_0000013	ENSG00000131096	abnormal adipose tissue distribution_MP	PYY
MP_0000013	ENSG00000166922	abnormal adipose tissue distribution_MP	SCG5
MP_0000013	ENSG00000101438	abnormal adipose tissue distribution_MP	SLC32A1
MP_0000013	ENSG00000183963	abnormal adipose tissue distribution_MP	SMTN
MP_0000013	ENSG00000163235	abnormal adipose tissue distribution_MP	TGFA
MP_0000013	ENSG00000181977	abnormal adipose tissue distribution_MP
MP_0000003	ENSG00000163686	abnormal adipose tissue morphology_MP	ABHD6
MP_0000003	ENSG00000072778	abnormal adipose tissue morphology_MP	ACADVL
MP_0000003	ENSG00000135046	abnormal adipose tissue morphology_MP	ANXA1
MP_0000003	ENSG00000150347	abnormal adipose tissue morphology_MP	ARID5B
MP_0000003	ENSG00000197580	abnormal adipose tissue morphology_MP	BCO2
MP_0000003	ENSG00000204256	abnormal adipose tissue morphology_MP	BRD2
MP_0000003	ENSG00000197594	abnormal adipose tissue morphology_MP	ENPP1
MP_0000003	ENSG00000070193	abnormal adipose tissue morphology_MP	FGF10
MP_0000003	ENSG00000105550	abnormal adipose tissue morphology_MP	FGF21
MP_0000003	ENSG00000087460	abnormal adipose tissue morphology_MP	GNAS
MP_0000003	ENSG00000116678	abnormal adipose tissue morphology_MP	LEPR
MP_0000003	ENSG00000175445	abnormal adipose tissue morphology_MP	LPL
MP_0000003	ENSG00000124151	abnormal adipose tissue morphology_MP	NCOA3
MP_0000003	ENSG00000141027	abnormal adipose tissue morphology_MP	NCOR1
MP_0000003	ENSG00000113389	abnormal adipose tissue morphology_MP	NPR3
MP_0000003	ENSG00000119630	abnormal adipose tissue morphology_MP	PGF
MP_0000003	ENSG00000112033	abnormal adipose tissue morphology_MP	PPARD
MP_0000003	ENSG00000133104	abnormal adipose tissue morphology_MP	SPART
MP_0005666	ENSG00000072778	abnormal adipose tissue physiology_MP	ACADVL
MP_0005666	ENSG00000135046	abnormal adipose tissue physiology_MP	ANXA1
MP_0005666	ENSG00000100852	abnormal adipose tissue physiology_MP	ARHGAP5
MP_0005666	ENSG00000160862	abnormal adipose tissue physiology_MP	AZGP1
MP_0005666	ENSG00000134830	abnormal adipose tissue physiology_MP	C5AR2
MP_0005666	ENSG00000105974	abnormal adipose tissue physiology_MP	CAV1
MP_0005666	ENSG00000135218	abnormal adipose tissue physiology_MP	CD36
MP_0005666	ENSG00000172216	abnormal adipose tissue physiology_MP	CEBPB
MP_0005666	ENSG00000106113	abnormal adipose tissue physiology_MP	CRHR2
MP_0005666	ENSG00000024422	abnormal adipose tissue physiology_MP	EHD2
MP_0005666	ENSG00000136628	abnormal adipose tissue physiology_MP	EPRS1
MP_0005666	ENSG00000173153	abnormal adipose tissue physiology_MP	ESRRA
MP_0005666	ENSG00000150907	abnormal adipose tissue physiology_MP	FOXO1
MP_0005666	ENSG00000121774	abnormal adipose tissue physiology_MP	KHDRBS1
MP_0005666	ENSG00000079435	abnormal adipose tissue physiology_MP	LIPE
MP_0005666	ENSG00000054277	abnormal adipose tissue physiology_MP	OPN3
MP_0005666	ENSG00000147872	abnormal adipose tissue physiology_MP	PLIN2
MP_0005666	ENSG00000073756	abnormal adipose tissue physiology_MP	PTGS2
MP_0005666	ENSG00000187554	abnormal adipose tissue physiology_MP	TLR5
MP_0005666	ENSG00000157514	abnormal adipose tissue physiology_MP	TSC22D3
MP_0008288	ENSG00000101986	abnormal adrenal cortex morphology_MP	ABCD1
MP_0008288	ENSG00000130203	abnormal adrenal cortex morphology_MP	APOE
MP_0008288	ENSG00000140691	abnormal adrenal cortex morphology_MP	ARMC5
MP_0008288	ENSG00000086062	abnormal adrenal cortex morphology_MP	B4GALT1
MP_0008288	ENSG00000140459	abnormal adrenal cortex morphology_MP	CYP11A1
MP_0008288	ENSG00000160882	abnormal adrenal cortex morphology_MP	CYP11B1
MP_0008288	ENSG00000179142	abnormal adrenal cortex morphology_MP	CYP11B2
MP_0008288	ENSG00000109738	abnormal adrenal cortex morphology_MP	GLRB
MP_0008288	ENSG00000023171	abnormal adrenal cortex morphology_MP	GRAMD1B
MP_0008288	ENSG00000116014	abnormal adrenal cortex morphology_MP	KISS1R
MP_0008288	ENSG00000160932	abnormal adrenal cortex morphology_MP	LY6E
MP_0008288	ENSG00000136352	abnormal adrenal cortex morphology_MP	NKX2-1
MP_0008288	ENSG00000113580	abnormal adrenal cortex morphology_MP	NR3C1
MP_0008288	ENSG00000164751	abnormal adrenal cortex morphology_MP	PEX2
MP_0008288	ENSG00000057252	abnormal adrenal cortex morphology_MP	SOAT1
MP_0008288	ENSG00000147465	abnormal adrenal cortex morphology_MP	STAR
MP_0008288	ENSG00000137462	abnormal adrenal cortex morphology_MP	TLR2
MP_0000639	ENSG00000165029	abnormal adrenal gland morphology_MP	ABCA1
MP_0000639	ENSG00000102977	abnormal adrenal gland morphology_MP	ACD
MP_0000639	ENSG00000153093	abnormal adrenal gland morphology_MP	ACOXL
MP_0000639	ENSG00000135074	abnormal adrenal gland morphology_MP	ADAM19
MP_0000639	ENSG00000130203	abnormal adrenal gland morphology_MP	APOE
MP_0000639	ENSG00000057663	abnormal adrenal gland morphology_MP	ATG5
MP_0000639	ENSG00000166148	abnormal adrenal gland morphology_MP	AVPR1A
MP_0000639	ENSG00000166780	abnormal adrenal gland morphology_MP	BMERB1
MP_0000639	ENSG00000187068	abnormal adrenal gland morphology_MP	C3orf70
MP_0000639	ENSG00000152705	abnormal adrenal gland morphology_MP	CATSPER3
MP_0000639	ENSG00000197766	abnormal adrenal gland morphology_MP	CFD
MP_0000639	ENSG00000147571	abnormal adrenal gland morphology_MP	CRH
MP_0000639	ENSG00000140459	abnormal adrenal gland morphology_MP	CYP11A1
MP_0000639	ENSG00000089737	abnormal adrenal gland morphology_MP	DDX24
MP_0000639	ENSG00000165606	abnormal adrenal gland morphology_MP	DRGX
MP_0000639	ENSG00000081721	abnormal adrenal gland morphology_MP	DUSP12
MP_0000639	ENSG00000065361	abnormal adrenal gland morphology_MP	ERBB3
MP_0000639	ENSG00000105058	abnormal adrenal gland morphology_MP	FAM32A
MP_0000639	ENSG00000251493	abnormal adrenal gland morphology_MP	FOXD1
MP_0000639	ENSG00000104381	abnormal adrenal gland morphology_MP	GDAP1
MP_0000639	ENSG00000164347	abnormal adrenal gland morphology_MP	GFM2
MP_0000639	ENSG00000169347	abnormal adrenal gland morphology_MP	GP2
MP_0000639	ENSG00000023171	abnormal adrenal gland morphology_MP	GRAMD1B
MP_0000639	ENSG00000047578	abnormal adrenal gland morphology_MP	KATNIP
MP_0000639	ENSG00000175538	abnormal adrenal gland morphology_MP	KCNE3
MP_0000639	ENSG00000170498	abnormal adrenal gland morphology_MP	KISS1
MP_0000639	ENSG00000213398	abnormal adrenal gland morphology_MP	LCAT
MP_0000639	ENSG00000130164	abnormal adrenal gland morphology_MP	LDLR
MP_0000639	ENSG00000107798	abnormal adrenal gland morphology_MP	LIPA
MP_0000639	ENSG00000163380	abnormal adrenal gland morphology_MP	LMOD3
MP_0000639	ENSG00000180611	abnormal adrenal gland morphology_MP	MB21D2
MP_0000639	ENSG00000100335	abnormal adrenal gland morphology_MP	MIEF1
MP_0000639	ENSG00000102030	abnormal adrenal gland morphology_MP	NAA10
MP_0000639	ENSG00000167483	abnormal adrenal gland morphology_MP	NIBAN3
MP_0000639	ENSG00000113580	abnormal adrenal gland morphology_MP	NR3C1
MP_0000639	ENSG00000198003	abnormal adrenal gland morphology_MP	ODAD3
MP_0000639	ENSG00000180016	abnormal adrenal gland morphology_MP	OR1E1
MP_0000639	ENSG00000127780	abnormal adrenal gland morphology_MP	OR1E2
MP_0000639	ENSG00000142163	abnormal adrenal gland morphology_MP	OR1E3
MP_0000639	ENSG00000175087	abnormal adrenal gland morphology_MP	PDIK1L
MP_0000639	ENSG00000148459	abnormal adrenal gland morphology_MP	PDSS1
MP_0000639	ENSG00000112357	abnormal adrenal gland morphology_MP	PEX7
MP_0000639	ENSG00000165731	abnormal adrenal gland morphology_MP	RET
MP_0000639	ENSG00000166922	abnormal adrenal gland morphology_MP	SCG5
MP_0000639	ENSG00000179520	abnormal adrenal gland morphology_MP	SLC17A8
MP_0000639	ENSG00000057252	abnormal adrenal gland morphology_MP	SOAT1
MP_0000639	ENSG00000147465	abnormal adrenal gland morphology_MP	STAR
MP_0000639	ENSG00000134602	abnormal adrenal gland morphology_MP	STK26
MP_0000639	ENSG00000212128	abnormal adrenal gland morphology_MP	TAS2R13
MP_0000639	ENSG00000137462	abnormal adrenal gland morphology_MP	TLR2
MP_0000639	ENSG00000155755	abnormal adrenal gland morphology_MP	TMEM237
MP_0000639	ENSG00000114854	abnormal adrenal gland morphology_MP	TNNC1
MP_0000639	ENSG00000170638	abnormal adrenal gland morphology_MP	TRABD
MP_0000639	ENSG00000269113	abnormal adrenal gland morphology_MP	TRABD2B
MP_0001739	ENSG00000135046	abnormal adrenal gland secretion_MP	ANXA1
MP_0001739	ENSG00000111731	abnormal adrenal gland secretion_MP	C2CD5
MP_0001739	ENSG00000163618	abnormal adrenal gland secretion_MP	CADPS
MP_0001739	ENSG00000100604	abnormal adrenal gland secretion_MP	CHGA
MP_0001739	ENSG00000089199	abnormal adrenal gland secretion_MP	CHGB
MP_0001739	ENSG00000147571	abnormal adrenal gland secretion_MP	CRH
MP_0001739	ENSG00000129521	abnormal adrenal gland secretion_MP	EGLN3
MP_0001739	ENSG00000129514	abnormal adrenal gland secretion_MP	FOXA1
MP_0001739	ENSG00000205726	abnormal adrenal gland secretion_MP	ITSN1
MP_0001739	ENSG00000188906	abnormal adrenal gland secretion_MP	LRRK2
MP_0001739	ENSG00000159200	abnormal adrenal gland secretion_MP	RCAN1
MP_0001739	ENSG00000089057	abnormal adrenal gland secretion_MP	SLC23A2
MP_0001739	ENSG00000143553	abnormal adrenal gland secretion_MP	SNAPIN
MP_0001739	ENSG00000137203	abnormal adrenal gland secretion_MP	TFAP2A
MP_0001739	ENSG00000137462	abnormal adrenal gland secretion_MP	TLR2
MP_0001739	ENSG00000160293	abnormal adrenal gland secretion_MP	VAV2
MP_0008294	ENSG00000101986	abnormal adrenal gland zona fasciculata morphology_MP	ABCD1
MP_0008294	ENSG00000140691	abnormal adrenal gland zona fasciculata morphology_MP	ARMC5
MP_0008294	ENSG00000086062	abnormal adrenal gland zona fasciculata morphology_MP	B4GALT1
MP_0008294	ENSG00000147571	abnormal adrenal gland zona fasciculata morphology_MP	CRH
MP_0008294	ENSG00000120088	abnormal adrenal gland zona fasciculata morphology_MP	CRHR1
MP_0008294	ENSG00000263715	abnormal adrenal gland zona fasciculata morphology_MP	CRHR1
MP_0008294	ENSG00000140459	abnormal adrenal gland zona fasciculata morphology_MP	CYP11A1
MP_0008294	ENSG00000160882	abnormal adrenal gland zona fasciculata morphology_MP	CYP11B1
MP_0008294	ENSG00000179142	abnormal adrenal gland zona fasciculata morphology_MP	CYP11B2
MP_0008294	ENSG00000149295	abnormal adrenal gland zona fasciculata morphology_MP	DRD2
MP_0008294	ENSG00000023171	abnormal adrenal gland zona fasciculata morphology_MP	GRAMD1B
MP_0008294	ENSG00000185231	abnormal adrenal gland zona fasciculata morphology_MP	MC2R
MP_0008294	ENSG00000112992	abnormal adrenal gland zona fasciculata morphology_MP	NNT
MP_0008294	ENSG00000113580	abnormal adrenal gland zona fasciculata morphology_MP	NR3C1
MP_0008294	ENSG00000148053	abnormal adrenal gland zona fasciculata morphology_MP	NTRK2
MP_0008294	ENSG00000185630	abnormal adrenal gland zona fasciculata morphology_MP	PBX1
MP_0008294	ENSG00000140992	abnormal adrenal gland zona fasciculata morphology_MP	PDPK1
MP_0008294	ENSG00000205918	abnormal adrenal gland zona fasciculata morphology_MP	PDPK2P
MP_0008294	ENSG00000115138	abnormal adrenal gland zona fasciculata morphology_MP	POMC
MP_0010957	ENSG00000076555	abnormal aerobic respiration_MP	ACACB
MP_0010957	ENSG00000154930	abnormal aerobic respiration_MP	ACSS1
MP_0010957	ENSG00000125652	abnormal aerobic respiration_MP	ALKBH7
MP_0010957	ENSG00000197580	abnormal aerobic respiration_MP	BCO2
MP_0010957	ENSG00000168000	abnormal aerobic respiration_MP	BSCL2
MP_0010957	ENSG00000121691	abnormal aerobic respiration_MP	CAT
MP_0010957	ENSG00000177575	abnormal aerobic respiration_MP	CD163
MP_0010957	ENSG00000167186	abnormal aerobic respiration_MP	COQ7
MP_0010957	ENSG00000150281	abnormal aerobic respiration_MP	CTF1
MP_0010957	ENSG00000206172	abnormal aerobic respiration_MP	HBA1
MP_0010957	ENSG00000188536	abnormal aerobic respiration_MP	HBA2
MP_0010957	ENSG00000116678	abnormal aerobic respiration_MP	LEPR
MP_0010957	ENSG00000178209	abnormal aerobic respiration_MP	PLEC
MP_0010957	ENSG00000135241	abnormal aerobic respiration_MP	PNPLA8
MP_0010957	ENSG00000130066	abnormal aerobic respiration_MP	SAT1
MP_0010957	ENSG00000174327	abnormal aerobic respiration_MP	SLC16A13
MP_0010957	ENSG00000115840	abnormal aerobic respiration_MP	SLC25A12
MP_0010957	ENSG00000151729	abnormal aerobic respiration_MP	SLC25A4
MP_0010957	ENSG00000161011	abnormal aerobic respiration_MP	SQSTM1
MP_0010957	ENSG00000291237	abnormal aerobic respiration_MP
MP_0003412	ENSG00000006283	abnormal afterhyperpolarization_MP	CACNA1G
MP_0003412	ENSG00000100346	abnormal afterhyperpolarization_MP	CACNA1I
MP_0003412	ENSG00000130226	abnormal afterhyperpolarization_MP	DPP6
MP_0003412	ENSG00000156052	abnormal afterhyperpolarization_MP	GNAQ
MP_0003412	ENSG00000099822	abnormal afterhyperpolarization_MP	HCN2
MP_0003412	ENSG00000169282	abnormal afterhyperpolarization_MP	KCNAB1
MP_0003412	ENSG00000069424	abnormal afterhyperpolarization_MP	KCNAB2
MP_0003412	ENSG00000166006	abnormal afterhyperpolarization_MP	KCNC2
MP_0003412	ENSG00000186795	abnormal afterhyperpolarization_MP	KCNK18
MP_0003412	ENSG00000080709	abnormal afterhyperpolarization_MP	KCNN2
MP_0003412	ENSG00000075043	abnormal afterhyperpolarization_MP	KCNQ2
MP_0003412	ENSG00000184156	abnormal afterhyperpolarization_MP	KCNQ3
MP_0003412	ENSG00000185760	abnormal afterhyperpolarization_MP	KCNQ5
MP_0003412	ENSG00000198626	abnormal afterhyperpolarization_MP	RYR2
MP_0003412	ENSG00000168356	abnormal afterhyperpolarization_MP	SCN11A
MP_0003412	ENSG00000156463	abnormal afterhyperpolarization_MP	SH3RF2
MP_0002334	ENSG00000183625	abnormal airway responsiveness_MP	CCR3
MP_0002334	ENSG00000180871	abnormal airway responsiveness_MP	CXCR2
MP_0002334	ENSG00000026103	abnormal airway responsiveness_MP	FAS
MP_0002334	ENSG00000172936	abnormal airway responsiveness_MP	MYD88
MP_0002334	ENSG00000125384	abnormal airway responsiveness_MP	PTGER2
MP_0002334	ENSG00000166888	abnormal airway responsiveness_MP	STAT6
MP_0002334	ENSG00000137462	abnormal airway responsiveness_MP	TLR2
MP_0002334	ENSG00000136869	abnormal airway responsiveness_MP	TLR4
MP_0002334	ENSG00000067182	abnormal airway responsiveness_MP	TNFRSF1A
MP_0002334	ENSG00000145777	abnormal airway responsiveness_MP	TSLP
MP_0003235	ENSG00000101144	abnormal alisphenoid bone morphology_MP	BMP7
MP_0003235	ENSG00000115844	abnormal alisphenoid bone morphology_MP	DLX2
MP_0003235	ENSG00000105880	abnormal alisphenoid bone morphology_MP	DLX5
MP_0003235	ENSG00000006377	abnormal alisphenoid bone morphology_MP	DLX6
MP_0003235	ENSG00000151617	abnormal alisphenoid bone morphology_MP	EDNRA
MP_0003235	ENSG00000077782	abnormal alisphenoid bone morphology_MP	FGFR1
MP_0003235	ENSG00000176692	abnormal alisphenoid bone morphology_MP	FOXC2
MP_0003235	ENSG00000152661	abnormal alisphenoid bone morphology_MP	GJA1
MP_0003235	ENSG00000133937	abnormal alisphenoid bone morphology_MP	GSC
MP_0003235	ENSG00000165588	abnormal alisphenoid bone morphology_MP	OTX2
MP_0003235	ENSG00000131759	abnormal alisphenoid bone morphology_MP	RARA
MP_0001726	ENSG00000139133	abnormal allantois morphology_MP	ALG10
MP_0001726	ENSG00000175548	abnormal allantois morphology_MP	ALG10B
MP_0001726	ENSG00000088035	abnormal allantois morphology_MP	ALG6
MP_0001726	ENSG00000103126	abnormal allantois morphology_MP	AXIN1
MP_0001726	ENSG00000125378	abnormal allantois morphology_MP	BMP4
MP_0001726	ENSG00000116985	abnormal allantois morphology_MP	BMP8B
MP_0001726	ENSG00000162063	abnormal allantois morphology_MP	CCNF
MP_0001726	ENSG00000103653	abnormal allantois morphology_MP	CSK
MP_0001726	ENSG00000107611	abnormal allantois morphology_MP	CUBN
MP_0001726	ENSG00000136960	abnormal allantois morphology_MP	ENPP2
MP_0001726	ENSG00000105722	abnormal allantois morphology_MP	ERF
MP_0001726	ENSG00000113194	abnormal allantois morphology_MP	FAF2
MP_0001726	ENSG00000107831	abnormal allantois morphology_MP	FGF8
MP_0001726	ENSG00000110195	abnormal allantois morphology_MP	FOLR1
MP_0001726	ENSG00000103241	abnormal allantois morphology_MP	FOXF1
MP_0001726	ENSG00000140564	abnormal allantois morphology_MP	FURIN
MP_0001726	ENSG00000188910	abnormal allantois morphology_MP	GJB3
MP_0001726	ENSG00000100084	abnormal allantois morphology_MP	HIRA
MP_0001726	ENSG00000136273	abnormal allantois morphology_MP	HUS1
MP_0001726	ENSG00000138002	abnormal allantois morphology_MP	IFT172
MP_0001726	ENSG00000198700	abnormal allantois morphology_MP	IPO9
MP_0001726	ENSG00000115232	abnormal allantois morphology_MP	ITGA4
MP_0001726	ENSG00000128052	abnormal allantois morphology_MP	KDR
MP_0001726	ENSG00000001631	abnormal allantois morphology_MP	KRIT1
MP_0001726	ENSG00000273706	abnormal allantois morphology_MP	LHX1
MP_0001726	ENSG00000135363	abnormal allantois morphology_MP	LMO2
MP_0001726	ENSG00000099810	abnormal allantois morphology_MP	MTAP
MP_0001726	ENSG00000061676	abnormal allantois morphology_MP	NCKAP1
MP_0001726	ENSG00000148200	abnormal allantois morphology_MP	NR6A1
MP_0001726	ENSG00000165588	abnormal allantois morphology_MP	OTX2
MP_0001726	ENSG00000157212	abnormal allantois morphology_MP	PAXIP1
MP_0001726	ENSG00000140992	abnormal allantois morphology_MP	PDPK1
MP_0001726	ENSG00000205918	abnormal allantois morphology_MP	PDPK2P
MP_0001726	ENSG00000007541	abnormal allantois morphology_MP	PIGQ
MP_0001726	ENSG00000162407	abnormal allantois morphology_MP	PLPP3
MP_0001726	ENSG00000171862	abnormal allantois morphology_MP	PTEN
MP_0001726	ENSG00000169398	abnormal allantois morphology_MP	PTK2
MP_0001726	ENSG00000179295	abnormal allantois morphology_MP	PTPN11
MP_0001726	ENSG00000127329	abnormal allantois morphology_MP	PTPRB
MP_0001726	ENSG00000136104	abnormal allantois morphology_MP	RNASEH2B
MP_0001726	ENSG00000075415	abnormal allantois morphology_MP	SLC25A3
MP_0001726	ENSG00000170365	abnormal allantois morphology_MP	SMAD1
MP_0001726	ENSG00000113658	abnormal allantois morphology_MP	SMAD5
MP_0001726	ENSG00000102710	abnormal allantois morphology_MP	SUPT20H
MP_0001726	ENSG00000121075	abnormal allantois morphology_MP	TBX4
MP_0001726	ENSG00000164458	abnormal allantois morphology_MP	TBXT
MP_0001726	ENSG00000086598	abnormal allantois morphology_MP	TMED2
MP_0001726	ENSG00000104517	abnormal allantois morphology_MP	UBR5
MP_0001726	ENSG00000136731	abnormal allantois morphology_MP	UGGT1
MP_0001726	ENSG00000276043	abnormal allantois morphology_MP	UHRF1
MP_0001726	ENSG00000162692	abnormal allantois morphology_MP	VCAM1
MP_0008245	ENSG00000069122	abnormal alveolar macrophage morphology_MP	ADGRF5
MP_0008245	ENSG00000001626	abnormal alveolar macrophage morphology_MP	CFTR
MP_0008245	ENSG00000174600	abnormal alveolar macrophage morphology_MP	CMKLR1
MP_0008245	ENSG00000164400	abnormal alveolar macrophage morphology_MP	CSF2
MP_0008245	ENSG00000198223	abnormal alveolar macrophage morphology_MP	CSF2RA
MP_0008245	ENSG00000101336	abnormal alveolar macrophage morphology_MP	HCK
MP_0008245	ENSG00000106004	abnormal alveolar macrophage morphology_MP	HOXA5
MP_0008245	ENSG00000107798	abnormal alveolar macrophage morphology_MP	LIPA
MP_0008245	ENSG00000090382	abnormal alveolar macrophage morphology_MP	LYZ
MP_0008245	ENSG00000141458	abnormal alveolar macrophage morphology_MP	NPC1
MP_0008245	ENSG00000119655	abnormal alveolar macrophage morphology_MP	NPC2
MP_0008245	ENSG00000133661	abnormal alveolar macrophage morphology_MP	SFTPD
MP_0004189	ENSG00000162551	abnormal alveolar process morphology_MP	ALPL
MP_0004189	ENSG00000143387	abnormal alveolar process morphology_MP	CTSK
MP_0004189	ENSG00000152592	abnormal alveolar process morphology_MP	DMP1
MP_0004189	ENSG00000152591	abnormal alveolar process morphology_MP	DSPP
MP_0004189	ENSG00000151617	abnormal alveolar process morphology_MP	EDNRA
MP_0004189	ENSG00000122641	abnormal alveolar process morphology_MP	INHBA
MP_0004189	ENSG00000133110	abnormal alveolar process morphology_MP	POSTN
MP_0004189	ENSG00000165915	abnormal alveolar process morphology_MP	SLC39A13
MP_0004189	ENSG00000103056	abnormal alveolar process morphology_MP	SMPD3
MP_0004189	ENSG00000120332	abnormal alveolar process morphology_MP	TNN
MP_0004189	ENSG00000135925	abnormal alveolar process morphology_MP	WNT10A
MP_0005240	ENSG00000179774	abnormal amacrine cell morphology_MP	ATOH7
MP_0005240	ENSG00000171587	abnormal amacrine cell morphology_MP	DSCAM
MP_0005240	ENSG00000177103	abnormal amacrine cell morphology_MP	DSCAML1
MP_0005240	ENSG00000165323	abnormal amacrine cell morphology_MP	FAT3
MP_0005240	ENSG00000172037	abnormal amacrine cell morphology_MP	LAMB2
MP_0005240	ENSG00000050555	abnormal amacrine cell morphology_MP	LAMC3
MP_0005240	ENSG00000145794	abnormal amacrine cell morphology_MP	MEGF10
MP_0005240	ENSG00000162992	abnormal amacrine cell morphology_MP	NEUROD1
MP_0005240	ENSG00000102104	abnormal amacrine cell morphology_MP	RS1
MP_0005240	ENSG00000112079	abnormal amacrine cell morphology_MP	STK38
MP_0005240	ENSG00000211455	abnormal amacrine cell morphology_MP	STK38L
MP_0002650	ENSG00000178522	abnormal ameloblast morphology_MP	AMBN
MP_0002650	ENSG00000125363	abnormal ameloblast morphology_MP	AMELX
MP_0002650	ENSG00000099721	abnormal ameloblast morphology_MP	AMELY
MP_0002650	ENSG00000187689	abnormal ameloblast morphology_MP	AMTN
MP_0002650	ENSG00000127152	abnormal ameloblast morphology_MP	BCL11B
MP_0002650	ENSG00000132464	abnormal ameloblast morphology_MP	ENAM
MP_0002650	ENSG00000108950	abnormal ameloblast morphology_MP	FAM20A
MP_0002650	ENSG00000053747	abnormal ameloblast morphology_MP	LAMA3
MP_0002650	ENSG00000137674	abnormal ameloblast morphology_MP	MMP20
MP_0002650	ENSG00000110400	abnormal ameloblast morphology_MP	NECTIN1
MP_0002650	ENSG00000174792	abnormal ameloblast morphology_MP	ODAPH
MP_0002650	ENSG00000198807	abnormal ameloblast morphology_MP	PAX9
MP_0002650	ENSG00000133110	abnormal ameloblast morphology_MP	POSTN
MP_0002650	ENSG00000172845	abnormal ameloblast morphology_MP	SP3
MP_0002650	ENSG00000189120	abnormal ameloblast morphology_MP	SP6
MP_0002650	ENSG00000166415	abnormal ameloblast morphology_MP	WDR72
MP_0005332	ENSG00000072778	abnormal amino acid level_MP	ACADVL
MP_0005332	ENSG00000136010	abnormal amino acid level_MP	ALDH1L2
MP_0005332	ENSG00000112294	abnormal amino acid level_MP	ALDH5A1
MP_0005332	ENSG00000164904	abnormal amino acid level_MP	ALDH7A1
MP_0005332	ENSG00000057663	abnormal amino acid level_MP	ATG5
MP_0005332	ENSG00000103507	abnormal amino acid level_MP	BCKDK
MP_0005332	ENSG00000160200	abnormal amino acid level_MP	CBS
MP_0005332	ENSG00000147003	abnormal amino acid level_MP	CLTRN
MP_0005332	ENSG00000153904	abnormal amino acid level_MP	DDAH1
MP_0005332	ENSG00000103876	abnormal amino acid level_MP	FAH
MP_0005332	ENSG00000130005	abnormal amino acid level_MP	GAMT
MP_0005332	ENSG00000121742	abnormal amino acid level_MP	GJB6
MP_0005332	ENSG00000124713	abnormal amino acid level_MP	GNMT
MP_0005332	ENSG00000166123	abnormal amino acid level_MP	GPT2
MP_0005332	ENSG00000172534	abnormal amino acid level_MP	HCFC1
MP_0005332	ENSG00000127946	abnormal amino acid level_MP	HIP1
MP_0005332	ENSG00000087299	abnormal amino acid level_MP	L2HGDH
MP_0005332	ENSG00000198121	abnormal amino acid level_MP	LPAR1
MP_0005332	ENSG00000179632	abnormal amino acid level_MP	MAF1
MP_0005332	ENSG00000100714	abnormal amino acid level_MP	MTHFD1
MP_0005332	ENSG00000124275	abnormal amino acid level_MP	MTRR
MP_0005332	ENSG00000036473	abnormal amino acid level_MP	OTC
MP_0005332	ENSG00000171759	abnormal amino acid level_MP	PAH
MP_0005332	ENSG00000152782	abnormal amino acid level_MP	PANK1
MP_0005332	ENSG00000143811	abnormal amino acid level_MP	PYCR2
MP_0005332	ENSG00000130988	abnormal amino acid level_MP	RGN
MP_0005332	ENSG00000112394	abnormal amino acid level_MP	SLC16A10
MP_0005332	ENSG00000197208	abnormal amino acid level_MP	SLC22A4
MP_0005332	ENSG00000004864	abnormal amino acid level_MP	SLC25A13
MP_0005332	ENSG00000188338	abnormal amino acid level_MP	SLC38A3
MP_0005332	ENSG00000167703	abnormal amino acid level_MP	SLC43A2
MP_0005332	ENSG00000076351	abnormal amino acid level_MP	SLC46A1
MP_0005332	ENSG00000130876	abnormal amino acid level_MP	SLC7A10
MP_0005332	ENSG00000151790	abnormal amino acid level_MP	TDO2
MP_0013242	ENSG00000164398	abnormal amino acid metabolism_MP	ACSL6
MP_0013242	ENSG00000239900	abnormal amino acid metabolism_MP	ADSL
MP_0013242	ENSG00000164904	abnormal amino acid metabolism_MP	ALDH7A1
MP_0013242	ENSG00000103507	abnormal amino acid metabolism_MP	BCKDK
MP_0013242	ENSG00000181192	abnormal amino acid metabolism_MP	DHTKD1
MP_0013242	ENSG00000105607	abnormal amino acid metabolism_MP	GCDH
MP_0013242	ENSG00000166123	abnormal amino acid metabolism_MP	GPT2
MP_0013242	ENSG00000162882	abnormal amino acid metabolism_MP	HAAO
MP_0013242	ENSG00000117009	abnormal amino acid metabolism_MP	KMO
MP_0013242	ENSG00000115919	abnormal amino acid metabolism_MP	KYNU
MP_0013242	ENSG00000168924	abnormal amino acid metabolism_MP	LETM1
MP_0013242	ENSG00000125356	abnormal amino acid metabolism_MP	NDUFA1
MP_0013242	ENSG00000114388	abnormal amino acid metabolism_MP	NPRL2
MP_0005029	ENSG00000168487	abnormal amnion morphology_MP	BMP1
MP_0005029	ENSG00000139618	abnormal amnion morphology_MP	BRCA2
MP_0005029	ENSG00000107831	abnormal amnion morphology_MP	FGF8
MP_0005029	ENSG00000115414	abnormal amnion morphology_MP	FN1
MP_0005029	ENSG00000103241	abnormal amnion morphology_MP	FOXF1
MP_0005029	ENSG00000085276	abnormal amnion morphology_MP	MECOM
MP_0005029	ENSG00000165588	abnormal amnion morphology_MP	OTX2
MP_0005029	ENSG00000169398	abnormal amnion morphology_MP	PTK2
MP_0005029	ENSG00000100934	abnormal amnion morphology_MP	SEC23A
MP_0005029	ENSG00000113658	abnormal amnion morphology_MP	SMAD5
MP_0005029	ENSG00000178691	abnormal amnion morphology_MP	SUZ12
MP_0005029	ENSG00000241186	abnormal amnion morphology_MP	TDGF1
MP_0005029	ENSG00000225366	abnormal amnion morphology_MP	TDGF1P3
MP_0000818	ENSG00000144891	abnormal amygdala morphology_MP	AGTR1
MP_0000818	ENSG00000180772	abnormal amygdala morphology_MP	AGTR2
MP_0000818	ENSG00000018625	abnormal amygdala morphology_MP	ATP1A2
MP_0000818	ENSG00000117480	abnormal amygdala morphology_MP	FAAH
MP_0000818	ENSG00000196743	abnormal amygdala morphology_MP	GM2A
MP_0000818	ENSG00000109323	abnormal amygdala morphology_MP	MANBA
MP_0000818	ENSG00000108784	abnormal amygdala morphology_MP	NAGLU
MP_0000818	ENSG00000112333	abnormal amygdala morphology_MP	NR2E1
MP_0000818	ENSG00000148053	abnormal amygdala morphology_MP	NTRK2
MP_0000818	ENSG00000198689	abnormal amygdala morphology_MP	SLC9A6
MP_0000818	ENSG00000136535	abnormal amygdala morphology_MP	TBR1
MP_0000818	ENSG00000043355	abnormal amygdala morphology_MP	ZIC2
MP_0000260	ENSG00000139567	abnormal angiogenesis_MP	ACVRL1
MP_0000260	ENSG00000020181	abnormal angiogenesis_MP	ADGRA2
MP_0000260	ENSG00000204305	abnormal angiogenesis_MP	AGER
MP_0000260	ENSG00000126016	abnormal angiogenesis_MP	AMOT
MP_0000260	ENSG00000091879	abnormal angiogenesis_MP	ANGPT2
MP_0000260	ENSG00000182718	abnormal angiogenesis_MP	ANXA2
MP_0000260	ENSG00000248329	abnormal angiogenesis_MP	APELA
MP_0000260	ENSG00000120318	abnormal angiogenesis_MP	ARAP3
MP_0000260	ENSG00000189079	abnormal angiogenesis_MP	ARID2
MP_0000260	ENSG00000115760	abnormal angiogenesis_MP	BIRC6
MP_0000260	ENSG00000125378	abnormal angiogenesis_MP	BMP4
MP_0000260	ENSG00000136280	abnormal angiogenesis_MP	CCM2
MP_0000260	ENSG00000118523	abnormal angiogenesis_MP	CCN2
MP_0000260	ENSG00000179776	abnormal angiogenesis_MP	CDH5
MP_0000260	ENSG00000169504	abnormal angiogenesis_MP	CLIC4
MP_0000260	ENSG00000107562	abnormal angiogenesis_MP	CXCL12
MP_0000260	ENSG00000121966	abnormal angiogenesis_MP	CXCR4
MP_0000260	ENSG00000100697	abnormal angiogenesis_MP	DICER1
MP_0000260	ENSG00000125266	abnormal angiogenesis_MP	EFNB2
MP_0000260	ENSG00000116016	abnormal angiogenesis_MP	EPAS1
MP_0000260	ENSG00000142627	abnormal angiogenesis_MP	EPHA2
MP_0000260	ENSG00000196411	abnormal angiogenesis_MP	EPHB4
MP_0000260	ENSG00000196924	abnormal angiogenesis_MP	FLNA
MP_0000260	ENSG00000136068	abnormal angiogenesis_MP	FLNB
MP_0000260	ENSG00000086205	abnormal angiogenesis_MP	FOLH1
MP_0000260	ENSG00000134612	abnormal angiogenesis_MP	FOLH1B
MP_0000260	ENSG00000177464	abnormal angiogenesis_MP	GPR4
MP_0000260	ENSG00000100644	abnormal angiogenesis_MP	HIF1A
MP_0000260	ENSG00000105855	abnormal angiogenesis_MP	ITGB8
MP_0000260	ENSG00000110906	abnormal angiogenesis_MP	KCTD10
MP_0000260	ENSG00000163884	abnormal angiogenesis_MP	KLF15
MP_0000260	ENSG00000169032	abnormal angiogenesis_MP	MAP2K1
MP_0000260	ENSG00000166484	abnormal angiogenesis_MP	MAPK7
MP_0000260	ENSG00000143995	abnormal angiogenesis_MP	MEIS1
MP_0000260	ENSG00000101752	abnormal angiogenesis_MP	MIB1
MP_0000260	ENSG00000087245	abnormal angiogenesis_MP	MMP2
MP_0000260	ENSG00000100985	abnormal angiogenesis_MP	MMP9
MP_0000260	ENSG00000178802	abnormal angiogenesis_MP	MPI
MP_0000260	ENSG00000136997	abnormal angiogenesis_MP	MYC
MP_0000260	ENSG00000134323	abnormal angiogenesis_MP	MYCN
MP_0000260	ENSG00000158517	abnormal angiogenesis_MP	NCF1
MP_0000260	ENSG00000182487	abnormal angiogenesis_MP	NCF1B
MP_0000260	ENSG00000165178	abnormal angiogenesis_MP	NCF1C
MP_0000260	ENSG00000164867	abnormal angiogenesis_MP	NOS3
MP_0000260	ENSG00000125850	abnormal angiogenesis_MP	OVOL2
MP_0000260	ENSG00000113721	abnormal angiogenesis_MP	PDGFRB
MP_0000260	ENSG00000152556	abnormal angiogenesis_MP	PFKM
MP_0000260	ENSG00000121879	abnormal angiogenesis_MP	PIK3CA
MP_0000260	ENSG00000171680	abnormal angiogenesis_MP	PLEKHG5
MP_0000260	ENSG00000061455	abnormal angiogenesis_MP	PRDM6
MP_0000260	ENSG00000080815	abnormal angiogenesis_MP	PSEN1
MP_0000260	ENSG00000152266	abnormal angiogenesis_MP	PTH
MP_0000260	ENSG00000112531	abnormal angiogenesis_MP	QKI
MP_0000260	ENSG00000122707	abnormal angiogenesis_MP	RECK
MP_0000260	ENSG00000154133	abnormal angiogenesis_MP	ROBO4
MP_0000260	ENSG00000159216	abnormal angiogenesis_MP	RUNX1
MP_0000260	ENSG00000132386	abnormal angiogenesis_MP	SERPINF1
MP_0000260	ENSG00000179526	abnormal angiogenesis_MP	SHARPIN
MP_0000260	ENSG00000023734	abnormal angiogenesis_MP	STRAP
MP_0000260	ENSG00000139372	abnormal angiogenesis_MP	TDG
MP_0000260	ENSG00000120156	abnormal angiogenesis_MP	TEK
MP_0000260	ENSG00000106799	abnormal angiogenesis_MP	TGFBR1
MP_0000260	ENSG00000186340	abnormal angiogenesis_MP	THBS2
MP_0000260	ENSG00000155657	abnormal angiogenesis_MP	TTN
MP_0000260	ENSG00000153560	abnormal angiogenesis_MP	UBP1
MP_0000260	ENSG00000104517	abnormal angiogenesis_MP	UBR5
MP_0000260	ENSG00000134215	abnormal angiogenesis_MP	VAV3
MP_0000260	ENSG00000136451	abnormal angiogenesis_MP	VEZF1
MP_0000260	ENSG00000026025	abnormal angiogenesis_MP	VIM
MP_0000260	ENSG00000158195	abnormal angiogenesis_MP	WASF2
MP_0000260	ENSG00000060237	abnormal angiogenesis_MP	WNK1
MP_0000260	ENSG00000185650	abnormal angiogenesis_MP	ZFP36L1
MP_0000260	ENSG00000231991	abnormal angiogenesis_MP
MP_0005189	ENSG00000169083	abnormal anogenital distance_MP	AR
MP_0005189	ENSG00000139549	abnormal anogenital distance_MP	DHH
MP_0005189	ENSG00000125266	abnormal anogenital distance_MP	EFNB2
MP_0005189	ENSG00000133216	abnormal anogenital distance_MP	EPHB2
MP_0005189	ENSG00000004478	abnormal anogenital distance_MP	FKBP4
MP_0005189	ENSG00000164946	abnormal anogenital distance_MP	FREM1
MP_0005189	ENSG00000147437	abnormal anogenital distance_MP	GNRH1
MP_0005189	ENSG00000109163	abnormal anogenital distance_MP	GNRHR
MP_0005189	ENSG00000130948	abnormal anogenital distance_MP	HSD17B3
MP_0005189	ENSG00000170498	abnormal anogenital distance_MP	KISS1
MP_0005189	ENSG00000116014	abnormal anogenital distance_MP	KISS1R
MP_0005189	ENSG00000138039	abnormal anogenital distance_MP	LHCGR
MP_0005189	ENSG00000177551	abnormal anogenital distance_MP	NHLH2
MP_0004784	ENSG00000139567	abnormal anterior cardinal vein morphology_MP	ACVRL1
MP_0004784	ENSG00000128917	abnormal anterior cardinal vein morphology_MP	DLL4
MP_0004784	ENSG00000125266	abnormal anterior cardinal vein morphology_MP	EFNB2
MP_0004784	ENSG00000196411	abnormal anterior cardinal vein morphology_MP	EPHB4
MP_0004784	ENSG00000037280	abnormal anterior cardinal vein morphology_MP	FLT4
MP_0004784	ENSG00000106571	abnormal anterior cardinal vein morphology_MP	GLI3
MP_0004784	ENSG00000134323	abnormal anterior cardinal vein morphology_MP	MYCN
MP_0004784	ENSG00000185551	abnormal anterior cardinal vein morphology_MP	NR2F2
MP_0004784	ENSG00000121879	abnormal anterior cardinal vein morphology_MP	PIK3CA
MP_0004784	ENSG00000168214	abnormal anterior cardinal vein morphology_MP	RBPJ
MP_0004784	ENSG00000158195	abnormal anterior cardinal vein morphology_MP	WASF2
MP_0008225	ENSG00000134759	abnormal anterior commissure morphology_MP	ELP2
MP_0008225	ENSG00000116106	abnormal anterior commissure morphology_MP	EPHA4
MP_0008225	ENSG00000163666	abnormal anterior commissure morphology_MP	HESX1
MP_0008225	ENSG00000197386	abnormal anterior commissure morphology_MP	HTT
MP_0008225	ENSG00000205726	abnormal anterior commissure morphology_MP	ITSN1
MP_0008225	ENSG00000139625	abnormal anterior commissure morphology_MP	MAP3K12
MP_0008225	ENSG00000138834	abnormal anterior commissure morphology_MP	MAPK8IP3
MP_0008225	ENSG00000277443	abnormal anterior commissure morphology_MP	MARCKS
MP_0008225	ENSG00000070614	abnormal anterior commissure morphology_MP	NDST1
MP_0008225	ENSG00000008441	abnormal anterior commissure morphology_MP	NFIX
MP_0008225	ENSG00000175745	abnormal anterior commissure morphology_MP	NR2F1
MP_0008225	ENSG00000118257	abnormal anterior commissure morphology_MP	NRP2
MP_0008225	ENSG00000065320	abnormal anterior commissure morphology_MP	NTN1
MP_0008225	ENSG00000221866	abnormal anterior commissure morphology_MP	PLXNA4
MP_0008225	ENSG00000163590	abnormal anterior commissure morphology_MP	PPM1L
MP_0008225	ENSG00000001617	abnormal anterior commissure morphology_MP	SEMA3F
MP_0008225	ENSG00000187164	abnormal anterior commissure morphology_MP	SHTN1
MP_0008225	ENSG00000136535	abnormal anterior commissure morphology_MP	TBR1
MP_0008225	ENSG00000182704	abnormal anterior commissure morphology_MP	TSKU
MP_0008225	ENSG00000258947	abnormal anterior commissure morphology_MP	TUBB3
MP_0008225	ENSG00000148704	abnormal anterior commissure morphology_MP	VAX1
MP_0010860	ENSG00000160007	abnormal anterior commissure pars posterior morphology_MP	ARHGAP35
MP_0010860	ENSG00000164330	abnormal anterior commissure pars posterior morphology_MP	EBF1
MP_0010860	ENSG00000125266	abnormal anterior commissure pars posterior morphology_MP	EFNB2
MP_0010860	ENSG00000116106	abnormal anterior commissure pars posterior morphology_MP	EPHA4
MP_0010860	ENSG00000133216	abnormal anterior commissure pars posterior morphology_MP	EPHB2
MP_0010860	ENSG00000075618	abnormal anterior commissure pars posterior morphology_MP	FSCN1
MP_0010860	ENSG00000139625	abnormal anterior commissure pars posterior morphology_MP	MAP3K12
MP_0010860	ENSG00000138834	abnormal anterior commissure pars posterior morphology_MP	MAPK8IP3
MP_0010860	ENSG00000118257	abnormal anterior commissure pars posterior morphology_MP	NRP2
MP_0010860	ENSG00000221866	abnormal anterior commissure pars posterior morphology_MP	PLXNA4
MP_0005193	ENSG00000151694	abnormal anterior eye segment morphology_MP	ADAM17
MP_0005193	ENSG00000125378	abnormal anterior eye segment morphology_MP	BMP4
MP_0005193	ENSG00000213341	abnormal anterior eye segment morphology_MP	CHUK
MP_0005193	ENSG00000139219	abnormal anterior eye segment morphology_MP	COL2A1
MP_0005193	ENSG00000054598	abnormal anterior eye segment morphology_MP	FOXC1
MP_0005193	ENSG00000186790	abnormal anterior eye segment morphology_MP	FOXE3
MP_0005193	ENSG00000137273	abnormal anterior eye segment morphology_MP	FOXF2
MP_0005193	ENSG00000150893	abnormal anterior eye segment morphology_MP	FREM2
MP_0005193	ENSG00000230590	abnormal anterior eye segment morphology_MP	FTX
MP_0005193	ENSG00000180447	abnormal anterior eye segment morphology_MP	GAS1
MP_0005193	ENSG00000163666	abnormal anterior eye segment morphology_MP	HESX1
MP_0005193	ENSG00000205213	abnormal anterior eye segment morphology_MP	LGR4
MP_0005193	ENSG00000136944	abnormal anterior eye segment morphology_MP	LMX1B
MP_0005193	ENSG00000180660	abnormal anterior eye segment morphology_MP	MAB21L1
MP_0005193	ENSG00000110400	abnormal anterior eye segment morphology_MP	NECTIN1
MP_0005193	ENSG00000177707	abnormal anterior eye segment morphology_MP	NECTIN3
MP_0005193	ENSG00000165588	abnormal anterior eye segment morphology_MP	OTX2
MP_0005193	ENSG00000007372	abnormal anterior eye segment morphology_MP	PAX6
MP_0005193	ENSG00000107859	abnormal anterior eye segment morphology_MP	PITX3
MP_0005193	ENSG00000130508	abnormal anterior eye segment morphology_MP	PXDN
MP_0005193	ENSG00000197122	abnormal anterior eye segment morphology_MP	SRC
MP_0005193	ENSG00000125834	abnormal anterior eye segment morphology_MP	STK35
MP_0005193	ENSG00000163235	abnormal anterior eye segment morphology_MP	TGFA
MP_0001835	ENSG00000158473	abnormal antigen presentation_MP	CD1D
MP_0001835	ENSG00000102245	abnormal antigen presentation_MP	CD40LG
MP_0001835	ENSG00000019582	abnormal antigen presentation_MP	CD74
MP_0001835	ENSG00000166527	abnormal antigen presentation_MP	CLEC4D
MP_0001835	ENSG00000117984	abnormal antigen presentation_MP	CTSD
MP_0001835	ENSG00000164307	abnormal antigen presentation_MP	ERAP1
MP_0001835	ENSG00000158869	abnormal antigen presentation_MP	FCER1G
MP_0001835	ENSG00000204257	abnormal antigen presentation_MP	HLA-DMA
MP_0001835	ENSG00000211899	abnormal antigen presentation_MP	IGHM
MP_0001835	ENSG00000169194	abnormal antigen presentation_MP	IL13
MP_0001835	ENSG00000104856	abnormal antigen presentation_MP	RELB
MP_0001835	ENSG00000168394	abnormal antigen presentation_MP	TAP1
MP_0001835	ENSG00000134900	abnormal antigen presentation_MP	TPP2
MP_0001835	ENSG00000173578	abnormal antigen presentation_MP	XCR1
MP_0001362	ENSG00000078061	abnormal anxiety-related response_MP	ARAF
MP_0001362	ENSG00000186318	abnormal anxiety-related response_MP	BACE1
MP_0001362	ENSG00000167971	abnormal anxiety-related response_MP	CASKIN1
MP_0001362	ENSG00000223802	abnormal anxiety-related response_MP	CERS1
MP_0001362	ENSG00000011021	abnormal anxiety-related response_MP	CLCN6
MP_0001362	ENSG00000145920	abnormal anxiety-related response_MP	CPLX2
MP_0001362	ENSG00000120088	abnormal anxiety-related response_MP	CRHR1
MP_0001362	ENSG00000263715	abnormal anxiety-related response_MP	CRHR1
MP_0001362	ENSG00000273749	abnormal anxiety-related response_MP	CYFIP1
MP_0001362	ENSG00000055163	abnormal anxiety-related response_MP	CYFIP2
MP_0001362	ENSG00000132535	abnormal anxiety-related response_MP	DLG4
MP_0001362	ENSG00000198719	abnormal anxiety-related response_MP	DLL1
MP_0001362	ENSG00000102081	abnormal anxiety-related response_MP	FMR1
MP_0001362	ENSG00000130283	abnormal anxiety-related response_MP	GDF1
MP_0001362	ENSG00000176884	abnormal anxiety-related response_MP	GRIN1
MP_0001362	ENSG00000164082	abnormal anxiety-related response_MP	GRM2
MP_0001362	ENSG00000198822	abnormal anxiety-related response_MP	GRM3
MP_0001362	ENSG00000101180	abnormal anxiety-related response_MP	HRH3
MP_0001362	ENSG00000102468	abnormal anxiety-related response_MP	HTR2A
MP_0001362	ENSG00000172410	abnormal anxiety-related response_MP	INSL5
MP_0001362	ENSG00000105088	abnormal anxiety-related response_MP	OLFM2
MP_0001362	ENSG00000101405	abnormal anxiety-related response_MP	OXT
MP_0001362	ENSG00000101327	abnormal anxiety-related response_MP	PDYN
MP_0001362	ENSG00000146197	abnormal anxiety-related response_MP	SCUBE3
MP_0001362	ENSG00000163536	abnormal anxiety-related response_MP	SERPINI1
MP_0001362	ENSG00000108576	abnormal anxiety-related response_MP	SLC6A4
MP_0001362	ENSG00000109189	abnormal anxiety-related response_MP	USP46
MP_0003211	ENSG00000165240	abnormal aorta elastic fiber morphology_MP	ATP7A
MP_0003211	ENSG00000164400	abnormal aorta elastic fiber morphology_MP	CSF2
MP_0003211	ENSG00000175084	abnormal aorta elastic fiber morphology_MP	DES
MP_0003211	ENSG00000172638	abnormal aorta elastic fiber morphology_MP	EFEMP2
MP_0003211	ENSG00000140092	abnormal aorta elastic fiber morphology_MP	FBLN5
MP_0003211	ENSG00000166147	abnormal aorta elastic fiber morphology_MP	FBN1
MP_0003211	ENSG00000127415	abnormal aorta elastic fiber morphology_MP	IDUA
MP_0003211	ENSG00000090006	abnormal aorta elastic fiber morphology_MP	LTBP4
MP_0003211	ENSG00000111341	abnormal aorta elastic fiber morphology_MP	MGP
MP_0003211	ENSG00000197496	abnormal aorta elastic fiber morphology_MP	SLC2A10
MP_0003211	ENSG00000106799	abnormal aorta elastic fiber morphology_MP	TGFBR1
MP_0003211	ENSG00000163513	abnormal aorta elastic fiber morphology_MP	TGFBR2
MP_0009862	ENSG00000117054	abnormal aorta elastic tissue morphology_MP	ACADM
MP_0009862	ENSG00000107796	abnormal aorta elastic tissue morphology_MP	ACTA2
MP_0009862	ENSG00000108821	abnormal aorta elastic tissue morphology_MP	COL1A1
MP_0009862	ENSG00000168542	abnormal aorta elastic tissue morphology_MP	COL3A1
MP_0009862	ENSG00000172638	abnormal aorta elastic tissue morphology_MP	EFEMP2
MP_0009862	ENSG00000049540	abnormal aorta elastic tissue morphology_MP	ELN
MP_0009862	ENSG00000138080	abnormal aorta elastic tissue morphology_MP	EMILIN1
MP_0009862	ENSG00000166147	abnormal aorta elastic tissue morphology_MP	FBN1
MP_0009862	ENSG00000113083	abnormal aorta elastic tissue morphology_MP	LOX
MP_0009862	ENSG00000172732	abnormal aorta elastic tissue morphology_MP	MUS81
MP_0009862	ENSG00000004142	abnormal aorta elastic tissue morphology_MP	POLDIP2
MP_0009862	ENSG00000234770	abnormal aorta elastic tissue morphology_MP
MP_0000272	ENSG00000107796	abnormal aorta morphology_MP	ACTA2
MP_0000272	ENSG00000139567	abnormal aorta morphology_MP	ACVRL1
MP_0000272	ENSG00000165240	abnormal aorta morphology_MP	ATP7A
MP_0000272	ENSG00000112175	abnormal aorta morphology_MP	BMP5
MP_0000272	ENSG00000157764	abnormal aorta morphology_MP	BRAF
MP_0000272	ENSG00000130635	abnormal aorta morphology_MP	COL5A1
MP_0000272	ENSG00000078401	abnormal aorta morphology_MP	EDN1
MP_0000272	ENSG00000172638	abnormal aorta morphology_MP	EFEMP2
MP_0000272	ENSG00000146648	abnormal aorta morphology_MP	EGFR
MP_0000272	ENSG00000197594	abnormal aorta morphology_MP	ENPP1
MP_0000272	ENSG00000140092	abnormal aorta morphology_MP	FBLN5
MP_0000272	ENSG00000166147	abnormal aorta morphology_MP	FBN1
MP_0000272	ENSG00000162344	abnormal aorta morphology_MP	FGF19
MP_0000272	ENSG00000186790	abnormal aorta morphology_MP	FOXE3
MP_0000272	ENSG00000092148	abnormal aorta morphology_MP	HECTD1
MP_0000272	ENSG00000121361	abnormal aorta morphology_MP	KCNJ8
MP_0000272	ENSG00000163884	abnormal aorta morphology_MP	KLF15
MP_0000272	ENSG00000109787	abnormal aorta morphology_MP	KLF3
MP_0000272	ENSG00000116678	abnormal aorta morphology_MP	LEPR
MP_0000272	ENSG00000134324	abnormal aorta morphology_MP	LPIN1
MP_0000272	ENSG00000090006	abnormal aorta morphology_MP	LTBP4
MP_0000272	ENSG00000101752	abnormal aorta morphology_MP	MIB1
MP_0000272	ENSG00000172732	abnormal aorta morphology_MP	MUS81
MP_0000272	ENSG00000007952	abnormal aorta morphology_MP	NOX1
MP_0000272	ENSG00000164093	abnormal aorta morphology_MP	PITX2
MP_0000272	ENSG00000004142	abnormal aorta morphology_MP	POLDIP2
MP_0000272	ENSG00000169398	abnormal aorta morphology_MP	PTK2
MP_0000272	ENSG00000143248	abnormal aorta morphology_MP	RGS5
MP_0000272	ENSG00000183145	abnormal aorta morphology_MP	RIPPLY3
MP_0000272	ENSG00000170989	abnormal aorta morphology_MP	S1PR1
MP_0000272	ENSG00000137834	abnormal aorta morphology_MP	SMAD6
MP_0000272	ENSG00000100324	abnormal aorta morphology_MP	TAB1
MP_0000272	ENSG00000092969	abnormal aorta morphology_MP	TGFB2
MP_0000272	ENSG00000100234	abnormal aorta morphology_MP	TIMP3
MP_0000272	ENSG00000166292	abnormal aorta morphology_MP	TMEM100
MP_0009865	ENSG00000069431	abnormal aorta smooth muscle morphology_MP	ABCC9
MP_0009865	ENSG00000168542	abnormal aorta smooth muscle morphology_MP	COL3A1
MP_0009865	ENSG00000172638	abnormal aorta smooth muscle morphology_MP	EFEMP2
MP_0009865	ENSG00000127415	abnormal aorta smooth muscle morphology_MP	IDUA
MP_0009865	ENSG00000160789	abnormal aorta smooth muscle morphology_MP	LMNA
MP_0009865	ENSG00000113083	abnormal aorta smooth muscle morphology_MP	LOX
MP_0009865	ENSG00000111341	abnormal aorta smooth muscle morphology_MP	MGP
MP_0009865	ENSG00000100311	abnormal aorta smooth muscle morphology_MP	PDGFB
MP_0009865	ENSG00000083444	abnormal aorta smooth muscle morphology_MP	PLOD1
MP_0009865	ENSG00000131477	abnormal aorta smooth muscle morphology_MP	RAMP2
MP_0009865	ENSG00000170989	abnormal aorta smooth muscle morphology_MP	S1PR1
MP_0009865	ENSG00000234770	abnormal aorta smooth muscle morphology_MP
MP_0009873	ENSG00000165168	abnormal aorta tunica media morphology_MP	CYBB
MP_0009873	ENSG00000172638	abnormal aorta tunica media morphology_MP	EFEMP2
MP_0009873	ENSG00000166147	abnormal aorta tunica media morphology_MP	FBN1
MP_0009873	ENSG00000174775	abnormal aorta tunica media morphology_MP	HRAS
MP_0009873	ENSG00000163884	abnormal aorta tunica media morphology_MP	KLF15
MP_0009873	ENSG00000127528	abnormal aorta tunica media morphology_MP	KLF2
MP_0009873	ENSG00000111341	abnormal aorta tunica media morphology_MP	MGP
MP_0009873	ENSG00000186260	abnormal aorta tunica media morphology_MP	MRTFB
MP_0009873	ENSG00000172732	abnormal aorta tunica media morphology_MP	MUS81
MP_0009873	ENSG00000124212	abnormal aorta tunica media morphology_MP	PTGIS
MP_0009873	ENSG00000100324	abnormal aorta tunica media morphology_MP	TAB1
MP_0009873	ENSG00000135926	abnormal aorta tunica media morphology_MP	TMBIM1
MP_0009873	ENSG00000160293	abnormal aorta tunica media morphology_MP	VAV2
MP_0009873	ENSG00000134215	abnormal aorta tunica media morphology_MP	VAV3
MP_0009866	ENSG00000130203	abnormal aorta wall morphology_MP	APOE
MP_0009866	ENSG00000168542	abnormal aorta wall morphology_MP	COL3A1
MP_0009866	ENSG00000172638	abnormal aorta wall morphology_MP	EFEMP2
MP_0009866	ENSG00000049540	abnormal aorta wall morphology_MP	ELN
MP_0009866	ENSG00000138080	abnormal aorta wall morphology_MP	EMILIN1
MP_0009866	ENSG00000166147	abnormal aorta wall morphology_MP	FBN1
MP_0009866	ENSG00000133116	abnormal aorta wall morphology_MP	KL
MP_0009866	ENSG00000102554	abnormal aorta wall morphology_MP	KLF5
MP_0009866	ENSG00000113083	abnormal aorta wall morphology_MP	LOX
MP_0009866	ENSG00000172732	abnormal aorta wall morphology_MP	MUS81
MP_0009866	ENSG00000083444	abnormal aorta wall morphology_MP	PLOD1
MP_0009866	ENSG00000124212	abnormal aorta wall morphology_MP	PTGIS
MP_0009866	ENSG00000197496	abnormal aorta wall morphology_MP	SLC2A10
MP_0009866	ENSG00000185420	abnormal aorta wall morphology_MP	SMYD3
MP_0009866	ENSG00000092969	abnormal aorta wall morphology_MP	TGFB2
MP_0009866	ENSG00000100234	abnormal aorta wall morphology_MP	TIMP3
MP_0004113	ENSG00000006125	abnormal aortic arch morphology_MP	AP2B1
MP_0004113	ENSG00000284862	abnormal aortic arch morphology_MP	CCDC39
MP_0004113	ENSG00000136698	abnormal aortic arch morphology_MP	CFC1
MP_0004113	ENSG00000152093	abnormal aortic arch morphology_MP	CFC1B
MP_0004113	ENSG00000090539	abnormal aortic arch morphology_MP	CHRD
MP_0004113	ENSG00000164442	abnormal aortic arch morphology_MP	CITED2
MP_0004113	ENSG00000099942	abnormal aortic arch morphology_MP	CRKL
MP_0004113	ENSG00000123977	abnormal aortic arch morphology_MP	DAW1
MP_0004113	ENSG00000167646	abnormal aortic arch morphology_MP	DNAAF3
MP_0004113	ENSG00000039139	abnormal aortic arch morphology_MP	DNAH5
MP_0004113	ENSG00000122735	abnormal aortic arch morphology_MP	DNAI1
MP_0004113	ENSG00000157856	abnormal aortic arch morphology_MP	DRC1
MP_0004113	ENSG00000196411	abnormal aortic arch morphology_MP	EPHB4
MP_0004113	ENSG00000104313	abnormal aortic arch morphology_MP	EYA1
MP_0004113	ENSG00000176692	abnormal aortic arch morphology_MP	FOXC2
MP_0004113	ENSG00000186790	abnormal aortic arch morphology_MP	FOXE3
MP_0004113	ENSG00000160973	abnormal aortic arch morphology_MP	FOXH1
MP_0004113	ENSG00000168505	abnormal aortic arch morphology_MP	GBX2
MP_0004113	ENSG00000105991	abnormal aortic arch morphology_MP	HOXA1
MP_0004113	ENSG00000187535	abnormal aortic arch morphology_MP	IFT140
MP_0004113	ENSG00000100360	abnormal aortic arch morphology_MP	IFT27
MP_0004113	ENSG00000083168	abnormal aortic arch morphology_MP	KAT6A
MP_0004113	ENSG00000081479	abnormal aortic arch morphology_MP	LRP2
MP_0004113	ENSG00000015479	abnormal aortic arch morphology_MP	MATR3
MP_0004113	ENSG00000103148	abnormal aortic arch morphology_MP	NPRL3
MP_0004113	ENSG00000198807	abnormal aortic arch morphology_MP	PAX9
MP_0004113	ENSG00000164093	abnormal aortic arch morphology_MP	PITX2
MP_0004113	ENSG00000116132	abnormal aortic arch morphology_MP	PRRX1
MP_0004113	ENSG00000142599	abnormal aortic arch morphology_MP	RERE
MP_0004113	ENSG00000100324	abnormal aortic arch morphology_MP	TAB1
MP_0004113	ENSG00000146350	abnormal aortic arch morphology_MP	TBC1D32
MP_0004113	ENSG00000184058	abnormal aortic arch morphology_MP	TBX1
MP_0004113	ENSG00000137203	abnormal aortic arch morphology_MP	TFAP2A
MP_0004113	ENSG00000106799	abnormal aortic arch morphology_MP	TGFBR1
MP_0004113	ENSG00000163513	abnormal aortic arch morphology_MP	TGFBR2
MP_0004113	ENSG00000162738	abnormal aortic arch morphology_MP	VANGL2
MP_0002747	ENSG00000144476	abnormal aortic valve morphology_MP	ACKR3
MP_0002747	ENSG00000151694	abnormal aortic valve morphology_MP	ADAM17
MP_0002747	ENSG00000135074	abnormal aortic valve morphology_MP	ADAM19
MP_0002747	ENSG00000145808	abnormal aortic valve morphology_MP	ADAMTS19
MP_0002747	ENSG00000166847	abnormal aortic valve morphology_MP	DCTN5
MP_0002747	ENSG00000146648	abnormal aortic valve morphology_MP	EGFR
MP_0002747	ENSG00000122877	abnormal aortic valve morphology_MP	EGR2
MP_0002747	ENSG00000049540	abnormal aortic valve morphology_MP	ELN
MP_0002747	ENSG00000054598	abnormal aortic valve morphology_MP	FOXC1
MP_0002747	ENSG00000113070	abnormal aortic valve morphology_MP	HBEGF
MP_0002747	ENSG00000142798	abnormal aortic valve morphology_MP	HSPG2
MP_0002747	ENSG00000127415	abnormal aortic valve morphology_MP	IDUA
MP_0002747	ENSG00000109787	abnormal aortic valve morphology_MP	KLF3
MP_0002747	ENSG00000172732	abnormal aortic valve morphology_MP	MUS81
MP_0002747	ENSG00000133026	abnormal aortic valve morphology_MP	MYH10
MP_0002747	ENSG00000140538	abnormal aortic valve morphology_MP	NTRK3
MP_0002747	ENSG00000057657	abnormal aortic valve morphology_MP	PRDM1
MP_0002747	ENSG00000168214	abnormal aortic valve morphology_MP	RBPJ
MP_0002747	ENSG00000100324	abnormal aortic valve morphology_MP	TAB1
MP_0002747	ENSG00000232810	abnormal aortic valve morphology_MP	TNF
MP_0002747	ENSG00000169946	abnormal aortic valve morphology_MP	ZFPM2
MP_0001676	ENSG00000101144	abnormal apical ectodermal ridge morphology_MP	BMP7
MP_0001676	ENSG00000213341	abnormal apical ectodermal ridge morphology_MP	CHUK
MP_0001676	ENSG00000119333	abnormal apical ectodermal ridge morphology_MP	DYNC2I2
MP_0001676	ENSG00000163064	abnormal apical ectodermal ridge morphology_MP	EN1
MP_0001676	ENSG00000066468	abnormal apical ectodermal ridge morphology_MP	FGFR2
MP_0001676	ENSG00000010361	abnormal apical ectodermal ridge morphology_MP	FUZ
MP_0001676	ENSG00000166923	abnormal apical ectodermal ridge morphology_MP	GREM1
MP_0001676	ENSG00000164107	abnormal apical ectodermal ridge morphology_MP	HAND2
MP_0001676	ENSG00000184916	abnormal apical ectodermal ridge morphology_MP	JAG2
MP_0001676	ENSG00000134569	abnormal apical ectodermal ridge morphology_MP	LRP4
MP_0001676	ENSG00000134323	abnormal apical ectodermal ridge morphology_MP	MYCN
MP_0001676	ENSG00000122707	abnormal apical ectodermal ridge morphology_MP	RECK
MP_0001676	ENSG00000147655	abnormal apical ectodermal ridge morphology_MP	RSPO2
MP_0001676	ENSG00000175793	abnormal apical ectodermal ridge morphology_MP	SFN
MP_0001676	ENSG00000164651	abnormal apical ectodermal ridge morphology_MP	SP8
MP_0001676	ENSG00000073282	abnormal apical ectodermal ridge morphology_MP	TP63
MP_0001648	ENSG00000160710	abnormal apoptosis_MP	ADAR
MP_0001648	ENSG00000002330	abnormal apoptosis_MP	BAD
MP_0001648	ENSG00000171552	abnormal apoptosis_MP	BCL2L1
MP_0001648	ENSG00000113916	abnormal apoptosis_MP	BCL6
MP_0001648	ENSG00000197299	abnormal apoptosis_MP	BLM
MP_0001648	ENSG00000157764	abnormal apoptosis_MP	BRAF
MP_0001648	ENSG00000106144	abnormal apoptosis_MP	CASP2
MP_0001648	ENSG00000164305	abnormal apoptosis_MP	CASP3
MP_0001648	ENSG00000132906	abnormal apoptosis_MP	CASP9
MP_0001648	ENSG00000142871	abnormal apoptosis_MP	CCN1
MP_0001648	ENSG00000123080	abnormal apoptosis_MP	CDKN2C
MP_0001648	ENSG00000129355	abnormal apoptosis_MP	CDKN2D
MP_0001648	ENSG00000115163	abnormal apoptosis_MP	CENPA
MP_0001648	ENSG00000160213	abnormal apoptosis_MP	CSTB
MP_0001648	ENSG00000178585	abnormal apoptosis_MP	CTNNBIP1
MP_0001648	ENSG00000172115	abnormal apoptosis_MP	CYCS
MP_0001648	ENSG00000003137	abnormal apoptosis_MP	CYP26B1
MP_0001648	ENSG00000105612	abnormal apoptosis_MP	DNASE2
MP_0001648	ENSG00000167967	abnormal apoptosis_MP	E4F1
MP_0001648	ENSG00000026103	abnormal apoptosis_MP	FAS
MP_0001648	ENSG00000167468	abnormal apoptosis_MP	GPX4
MP_0001648	ENSG00000139329	abnormal apoptosis_MP	LUM
MP_0001648	ENSG00000076242	abnormal apoptosis_MP	MLH1
MP_0001648	ENSG00000114487	abnormal apoptosis_MP	MORC1
MP_0001648	ENSG00000174238	abnormal apoptosis_MP	PITPNA
MP_0001648	ENSG00000142731	abnormal apoptosis_MP	PLK4
MP_0001648	ENSG00000080815	abnormal apoptosis_MP	PSEN1
MP_0001648	ENSG00000132155	abnormal apoptosis_MP	RAF1
MP_0001648	ENSG00000068903	abnormal apoptosis_MP	SIRT2
MP_0001648	ENSG00000164889	abnormal apoptosis_MP	SLC4A2
MP_0001648	ENSG00000205571	abnormal apoptosis_MP	SMN1
MP_0001648	ENSG00000172062	abnormal apoptosis_MP	SMN1
MP_0001648	ENSG00000166311	abnormal apoptosis_MP	SMPD1
MP_0001648	ENSG00000115593	abnormal apoptosis_MP	SMYD1
MP_0001648	ENSG00000123473	abnormal apoptosis_MP	STIL
MP_0001648	ENSG00000103266	abnormal apoptosis_MP	STUB1
MP_0001648	ENSG00000137203	abnormal apoptosis_MP	TFAP2A
MP_0001648	ENSG00000156299	abnormal apoptosis_MP	TIAM1
MP_0001648	ENSG00000100234	abnormal apoptosis_MP	TIMP3
MP_0001648	ENSG00000164897	abnormal apoptosis_MP	TMUB1
MP_0001648	ENSG00000141510	abnormal apoptosis_MP	TP53
MP_0001648	ENSG00000091732	abnormal apoptosis_MP	ZC3HC1
MP_0001648	ENSG00000185650	abnormal apoptosis_MP	ZFP36L1
MP_0002191	ENSG00000148926	abnormal artery morphology_MP	ADM
MP_0002191	ENSG00000128918	abnormal artery morphology_MP	ALDH1A2
MP_0002191	ENSG00000068650	abnormal artery morphology_MP	ATP11A
MP_0002191	ENSG00000125378	abnormal artery morphology_MP	BMP4
MP_0002191	ENSG00000112175	abnormal artery morphology_MP	BMP5
MP_0002191	ENSG00000142871	abnormal artery morphology_MP	CCN1
MP_0002191	ENSG00000090539	abnormal artery morphology_MP	CHRD
MP_0002191	ENSG00000128917	abnormal artery morphology_MP	DLL4
MP_0002191	ENSG00000117298	abnormal artery morphology_MP	ECE1
MP_0002191	ENSG00000151617	abnormal artery morphology_MP	EDNRA
MP_0002191	ENSG00000172638	abnormal artery morphology_MP	EFEMP2
MP_0002191	ENSG00000049540	abnormal artery morphology_MP	ELN
MP_0002191	ENSG00000112964	abnormal artery morphology_MP	GHR
MP_0002191	ENSG00000100292	abnormal artery morphology_MP	HMOX1
MP_0002191	ENSG00000110906	abnormal artery morphology_MP	KCTD10
MP_0002191	ENSG00000001631	abnormal artery morphology_MP	KRIT1
MP_0002191	ENSG00000111341	abnormal artery morphology_MP	MGP
MP_0002191	ENSG00000186260	abnormal artery morphology_MP	MRTFB
MP_0002191	ENSG00000148400	abnormal artery morphology_MP	NOTCH1
MP_0002191	ENSG00000074181	abnormal artery morphology_MP	NOTCH3
MP_0002191	ENSG00000145730	abnormal artery morphology_MP	PAM
MP_0002191	ENSG00000100311	abnormal artery morphology_MP	PDGFB
MP_0002191	ENSG00000069011	abnormal artery morphology_MP	PITX1
MP_0002191	ENSG00000004399	abnormal artery morphology_MP	PLXND1
MP_0002191	ENSG00000116132	abnormal artery morphology_MP	PRRX1
MP_0002191	ENSG00000131477	abnormal artery morphology_MP	RAMP2
MP_0002191	ENSG00000183145	abnormal artery morphology_MP	RIPPLY3
MP_0002191	ENSG00000170989	abnormal artery morphology_MP	S1PR1
MP_0002191	ENSG00000197496	abnormal artery morphology_MP	SLC2A10
MP_0002191	ENSG00000198648	abnormal artery morphology_MP	STK39
MP_0002191	ENSG00000100234	abnormal artery morphology_MP	TIMP3
MP_0002191	ENSG00000136869	abnormal artery morphology_MP	TLR4
MP_0002191	ENSG00000112715	abnormal artery morphology_MP	VEGFA
MP_0006433	ENSG00000113273	abnormal articular cartilage morphology_MP	ARSB
MP_0006433	ENSG00000204248	abnormal articular cartilage morphology_MP	COL11A2
MP_0006433	ENSG00000139219	abnormal articular cartilage morphology_MP	COL2A1
MP_0006433	ENSG00000112280	abnormal articular cartilage morphology_MP	COL9A1
MP_0006433	ENSG00000164176	abnormal articular cartilage morphology_MP	EDIL3
MP_0006433	ENSG00000122176	abnormal articular cartilage morphology_MP	FMOD
MP_0006433	ENSG00000125965	abnormal articular cartilage morphology_MP	GDF5
MP_0006433	ENSG00000156466	abnormal articular cartilage morphology_MP	GDF6
MP_0006433	ENSG00000169919	abnormal articular cartilage morphology_MP	GUSB
MP_0006433	ENSG00000113924	abnormal articular cartilage morphology_MP	HGD
MP_0006433	ENSG00000087245	abnormal articular cartilage morphology_MP	MMP2
MP_0006433	ENSG00000116690	abnormal articular cartilage morphology_MP	PRG4
MP_0006433	ENSG00000166949	abnormal articular cartilage morphology_MP	SMAD3
MP_0002062	ENSG00000004848	abnormal associative learning_MP	ARX
MP_0002062	ENSG00000124788	abnormal associative learning_MP	ATXN1
MP_0002062	ENSG00000160716	abnormal associative learning_MP	CHRNB2
MP_0002062	ENSG00000181090	abnormal associative learning_MP	EHMT1
MP_0002062	ENSG00000148730	abnormal associative learning_MP	EIF4EBP2
MP_0002062	ENSG00000149557	abnormal associative learning_MP	FEZ1
MP_0002062	ENSG00000102081	abnormal associative learning_MP	FMR1
MP_0002062	ENSG00000127955	abnormal associative learning_MP	GNAI1
MP_0002062	ENSG00000146360	abnormal associative learning_MP	GPR6
MP_0002062	ENSG00000181656	abnormal associative learning_MP	GPR88
MP_0002062	ENSG00000155511	abnormal associative learning_MP	GRIA1
MP_0002062	ENSG00000168959	abnormal associative learning_MP	GRM5
MP_0002062	ENSG00000103942	abnormal associative learning_MP	HOMER2
MP_0002062	ENSG00000106683	abnormal associative learning_MP	LIMK1
MP_0002062	ENSG00000184574	abnormal associative learning_MP	LPAR5
MP_0002062	ENSG00000186868	abnormal associative learning_MP	MAPT
MP_0002062	ENSG00000169057	abnormal associative learning_MP	MECP2
MP_0002062	ENSG00000174885	abnormal associative learning_MP	NLRP6
MP_0002062	ENSG00000164867	abnormal associative learning_MP	NOS3
MP_0002062	ENSG00000177189	abnormal associative learning_MP	RPS6KA3
MP_0002062	ENSG00000165646	abnormal associative learning_MP	SLC18A2
MP_0002062	ENSG00000180176	abnormal associative learning_MP	TH
MP_0002062	ENSG00000109501	abnormal associative learning_MP	WFS1
MP_0002182	ENSG00000101986	abnormal astrocyte morphology_MP	ABCD1
MP_0002182	ENSG00000173208	abnormal astrocyte morphology_MP	ABCD2
MP_0002182	ENSG00000205336	abnormal astrocyte morphology_MP	ADGRG1
MP_0002182	ENSG00000066279	abnormal astrocyte morphology_MP	ASPM
MP_0002182	ENSG00000175054	abnormal astrocyte morphology_MP	ATR
MP_0002182	ENSG00000157764	abnormal astrocyte morphology_MP	BRAF
MP_0002182	ENSG00000105974	abnormal astrocyte morphology_MP	CAV1
MP_0002182	ENSG00000160200	abnormal astrocyte morphology_MP	CBS
MP_0002182	ENSG00000109572	abnormal astrocyte morphology_MP	CLCN3
MP_0002182	ENSG00000188603	abnormal astrocyte morphology_MP	CLN3
MP_0002182	ENSG00000047457	abnormal astrocyte morphology_MP	CP
MP_0002182	ENSG00000115211	abnormal astrocyte morphology_MP	EIF2B4
MP_0002182	ENSG00000145191	abnormal astrocyte morphology_MP	EIF2B5
MP_0002182	ENSG00000140009	abnormal astrocyte morphology_MP	ESR2
MP_0002182	ENSG00000103089	abnormal astrocyte morphology_MP	FA2H
MP_0002182	ENSG00000054983	abnormal astrocyte morphology_MP	GALC
MP_0002182	ENSG00000131095	abnormal astrocyte morphology_MP	GFAP
MP_0002182	ENSG00000115419	abnormal astrocyte morphology_MP	GLS
MP_0002182	ENSG00000165478	abnormal astrocyte morphology_MP	HEPACAM
MP_0002182	ENSG00000185122	abnormal astrocyte morphology_MP	HSF1
MP_0002182	ENSG00000115317	abnormal astrocyte morphology_MP	HTRA2
MP_0002182	ENSG00000172201	abnormal astrocyte morphology_MP	ID4
MP_0002182	ENSG00000136244	abnormal astrocyte morphology_MP	IL6
MP_0002182	ENSG00000134352	abnormal astrocyte morphology_MP	IL6ST
MP_0002182	ENSG00000254647	abnormal astrocyte morphology_MP	INS
MP_0002182	ENSG00000111262	abnormal astrocyte morphology_MP	KCNA1
MP_0002182	ENSG00000130164	abnormal astrocyte morphology_MP	LDLR
MP_0002182	ENSG00000128342	abnormal astrocyte morphology_MP	LIF
MP_0002182	ENSG00000113594	abnormal astrocyte morphology_MP	LIFR
MP_0002182	ENSG00000100427	abnormal astrocyte morphology_MP	MLC1
MP_0002182	ENSG00000087250	abnormal astrocyte morphology_MP	MT3
MP_0002182	ENSG00000187566	abnormal astrocyte morphology_MP	NHLRC1
MP_0002182	ENSG00000100311	abnormal astrocyte morphology_MP	PDGFB
MP_0002182	ENSG00000123560	abnormal astrocyte morphology_MP	PLP1
MP_0002182	ENSG00000111725	abnormal astrocyte morphology_MP	PRKAB1
MP_0002182	ENSG00000197746	abnormal astrocyte morphology_MP	PSAP
MP_0002182	ENSG00000111679	abnormal astrocyte morphology_MP	PTPN6
MP_0002182	ENSG00000102104	abnormal astrocyte morphology_MP	RS1
MP_0002182	ENSG00000114923	abnormal astrocyte morphology_MP	SLC4A3
MP_0002182	ENSG00000101400	abnormal astrocyte morphology_MP	SNTA1
MP_0002182	ENSG00000066336	abnormal astrocyte morphology_MP	SPI1
MP_0002182	ENSG00000144455	abnormal astrocyte morphology_MP	SUMF1
MP_0002182	ENSG00000168286	abnormal astrocyte morphology_MP	THAP11
MP_0002182	ENSG00000166548	abnormal astrocyte morphology_MP	TK2
MP_0002182	ENSG00000137462	abnormal astrocyte morphology_MP	TLR2
MP_0002182	ENSG00000026025	abnormal astrocyte morphology_MP	VIM
MP_0002182	ENSG00000143952	abnormal astrocyte morphology_MP	VPS54
MP_0008916	ENSG00000138279	abnormal astrocyte physiology_MP	ANXA7
MP_0008916	ENSG00000130203	abnormal astrocyte physiology_MP	APOE
MP_0008916	ENSG00000171885	abnormal astrocyte physiology_MP	AQP4
MP_0008916	ENSG00000160791	abnormal astrocyte physiology_MP	CCR5
MP_0008916	ENSG00000047457	abnormal astrocyte physiology_MP	CP
MP_0008916	ENSG00000135905	abnormal astrocyte physiology_MP	DOCK10
MP_0008916	ENSG00000149295	abnormal astrocyte physiology_MP	DRD2
MP_0008916	ENSG00000145191	abnormal astrocyte physiology_MP	EIF2B5
MP_0008916	ENSG00000174804	abnormal astrocyte physiology_MP	FZD4
MP_0008916	ENSG00000010818	abnormal astrocyte physiology_MP	HIVEP2
MP_0008916	ENSG00000145794	abnormal astrocyte physiology_MP	MEGF10
MP_0008916	ENSG00000100427	abnormal astrocyte physiology_MP	MLC1
MP_0008916	ENSG00000165795	abnormal astrocyte physiology_MP	NDRG2
MP_0008916	ENSG00000141458	abnormal astrocyte physiology_MP	NPC1
MP_0008916	ENSG00000107537	abnormal astrocyte physiology_MP	PHYH
MP_0008916	ENSG00000184381	abnormal astrocyte physiology_MP	PLA2G6
MP_0008916	ENSG00000123560	abnormal astrocyte physiology_MP	PLP1
MP_0008916	ENSG00000168439	abnormal astrocyte physiology_MP	STIP1
MP_0008916	ENSG00000137462	abnormal astrocyte physiology_MP	TLR2
MP_0001855	ENSG00000144476	abnormal atrial thrombosis_MP	ACKR3
MP_0001855	ENSG00000106546	abnormal atrial thrombosis_MP	AHR
MP_0001855	ENSG00000112242	abnormal atrial thrombosis_MP	E2F3
MP_0001855	ENSG00000117525	abnormal atrial thrombosis_MP	F3
MP_0001855	ENSG00000049768	abnormal atrial thrombosis_MP	FOXP3
MP_0001855	ENSG00000173801	abnormal atrial thrombosis_MP	JUP
MP_0001855	ENSG00000284453	abnormal atrial thrombosis_MP	MIR1-2
MP_0001855	ENSG00000197616	abnormal atrial thrombosis_MP	MYH6
MP_0001855	ENSG00000117601	abnormal atrial thrombosis_MP	SERPINC1
MP_0001855	ENSG00000105329	abnormal atrial thrombosis_MP	TGFB1
MP_0001855	ENSG00000213689	abnormal atrial thrombosis_MP	TREX1
MP_0000297	ENSG00000144476	abnormal atrioventricular cushion morphology_MP	ACKR3
MP_0000297	ENSG00000135074	abnormal atrioventricular cushion morphology_MP	ADAM19
MP_0000297	ENSG00000175866	abnormal atrioventricular cushion morphology_MP	BAIAP2
MP_0000297	ENSG00000138433	abnormal atrioventricular cushion morphology_MP	CIR1
MP_0000297	ENSG00000164442	abnormal atrioventricular cushion morphology_MP	CITED2
MP_0000297	ENSG00000039139	abnormal atrioventricular cushion morphology_MP	DNAH5
MP_0000297	ENSG00000044524	abnormal atrioventricular cushion morphology_MP	EPHA3
MP_0000297	ENSG00000115414	abnormal atrioventricular cushion morphology_MP	FN1
MP_0000297	ENSG00000265107	abnormal atrioventricular cushion morphology_MP	GJA5
MP_0000297	ENSG00000164107	abnormal atrioventricular cushion morphology_MP	HAND2
MP_0000297	ENSG00000152804	abnormal atrioventricular cushion morphology_MP	HHEX
MP_0000297	ENSG00000081870	abnormal atrioventricular cushion morphology_MP	HSPB11
MP_0000297	ENSG00000100360	abnormal atrioventricular cushion morphology_MP	IFT27
MP_0000297	ENSG00000119509	abnormal atrioventricular cushion morphology_MP	INVS
MP_0000297	ENSG00000173801	abnormal atrioventricular cushion morphology_MP	JUP
MP_0000297	ENSG00000106631	abnormal atrioventricular cushion morphology_MP	MYL7
MP_0000297	ENSG00000196712	abnormal atrioventricular cushion morphology_MP	NF1
MP_0000297	ENSG00000157168	abnormal atrioventricular cushion morphology_MP	NRG1
MP_0000297	ENSG00000164093	abnormal atrioventricular cushion morphology_MP	PITX2
MP_0000297	ENSG00000103494	abnormal atrioventricular cushion morphology_MP	RPGRIP1L
MP_0000297	ENSG00000186350	abnormal atrioventricular cushion morphology_MP	RXRA
MP_0000297	ENSG00000163904	abnormal atrioventricular cushion morphology_MP	SENP2
MP_0000297	ENSG00000160691	abnormal atrioventricular cushion morphology_MP	SHC1
MP_0000297	ENSG00000101665	abnormal atrioventricular cushion morphology_MP	SMAD7
MP_0000297	ENSG00000082014	abnormal atrioventricular cushion morphology_MP	SMARCD3
MP_0000297	ENSG00000105771	abnormal atrioventricular cushion morphology_MP	SMG9
MP_0000297	ENSG00000092969	abnormal atrioventricular cushion morphology_MP	TGFB2
MP_0002745	ENSG00000151694	abnormal atrioventricular valve morphology_MP	ADAM17
MP_0002745	ENSG00000189079	abnormal atrioventricular valve morphology_MP	ARID2
MP_0002745	ENSG00000160679	abnormal atrioventricular valve morphology_MP	CHTOP
MP_0002745	ENSG00000123977	abnormal atrioventricular valve morphology_MP	DAW1
MP_0002745	ENSG00000065361	abnormal atrioventricular valve morphology_MP	ERBB3
MP_0002745	ENSG00000127418	abnormal atrioventricular valve morphology_MP	FGFRL1
MP_0002745	ENSG00000113070	abnormal atrioventricular valve morphology_MP	HBEGF
MP_0002745	ENSG00000135547	abnormal atrioventricular valve morphology_MP	HEY2
MP_0002745	ENSG00000152804	abnormal atrioventricular valve morphology_MP	HHEX
MP_0002745	ENSG00000187535	abnormal atrioventricular valve morphology_MP	IFT140
MP_0002745	ENSG00000185652	abnormal atrioventricular valve morphology_MP	NTF3
MP_0002745	ENSG00000196923	abnormal atrioventricular valve morphology_MP	PDLIM7
MP_0002745	ENSG00000164093	abnormal atrioventricular valve morphology_MP	PITX2
MP_0002745	ENSG00000186350	abnormal atrioventricular valve morphology_MP	RXRA
MP_0002745	ENSG00000096717	abnormal atrioventricular valve morphology_MP	SIRT1
MP_0002745	ENSG00000092969	abnormal atrioventricular valve morphology_MP	TGFB2
MP_0000405	ENSG00000106546	abnormal auchene hair morphology_MP	AHR
MP_0000405	ENSG00000124762	abnormal auchene hair morphology_MP	CDKN1A
MP_0000405	ENSG00000135960	abnormal auchene hair morphology_MP	EDAR
MP_0000405	ENSG00000078579	abnormal auchene hair morphology_MP	FGF20
MP_0000405	ENSG00000138675	abnormal auchene hair morphology_MP	FGF5
MP_0000405	ENSG00000147383	abnormal auchene hair morphology_MP	NSDHL
MP_0000405	ENSG00000172818	abnormal auchene hair morphology_MP	OVOL1
MP_0000405	ENSG00000184363	abnormal auchene hair morphology_MP	PKP3
MP_0000405	ENSG00000020633	abnormal auchene hair morphology_MP	RUNX3
MP_0000405	ENSG00000181449	abnormal auchene hair morphology_MP	SOX2
MP_0011966	ENSG00000100997	abnormal auditory brainstem response waveform shape_MP	ABHD12
MP_0011966	ENSG00000171885	abnormal auditory brainstem response waveform shape_MP	AQP4
MP_0011966	ENSG00000108381	abnormal auditory brainstem response waveform shape_MP	ASPA
MP_0011966	ENSG00000157087	abnormal auditory brainstem response waveform shape_MP	ATP2B2
MP_0011966	ENSG00000167791	abnormal auditory brainstem response waveform shape_MP	CABP2
MP_0011966	ENSG00000164305	abnormal auditory brainstem response waveform shape_MP	CASP3
MP_0011966	ENSG00000013297	abnormal auditory brainstem response waveform shape_MP	CLDN11
MP_0011966	ENSG00000163646	abnormal auditory brainstem response waveform shape_MP	CLRN1
MP_0011966	ENSG00000060718	abnormal auditory brainstem response waveform shape_MP	COL11A1
MP_0011966	ENSG00000168993	abnormal auditory brainstem response waveform shape_MP	CPLX1
MP_0011966	ENSG00000184371	abnormal auditory brainstem response waveform shape_MP	CSF1
MP_0011966	ENSG00000198947	abnormal auditory brainstem response waveform shape_MP	DMD
MP_0011966	ENSG00000106976	abnormal auditory brainstem response waveform shape_MP	DNM1
MP_0011966	ENSG00000196482	abnormal auditory brainstem response waveform shape_MP	ESRRG
MP_0011966	ENSG00000116661	abnormal auditory brainstem response waveform shape_MP	FBXO2
MP_0011966	ENSG00000186297	abnormal auditory brainstem response waveform shape_MP	GABRA5
MP_0011966	ENSG00000145864	abnormal auditory brainstem response waveform shape_MP	GABRB2
MP_0011966	ENSG00000166206	abnormal auditory brainstem response waveform shape_MP	GABRB3
MP_0011966	ENSG00000176402	abnormal auditory brainstem response waveform shape_MP	GJC3
MP_0011966	ENSG00000105707	abnormal auditory brainstem response waveform shape_MP	HPN
MP_0011966	ENSG00000017427	abnormal auditory brainstem response waveform shape_MP	IGF1
MP_0011966	ENSG00000133424	abnormal auditory brainstem response waveform shape_MP	LARGE1
MP_0011966	ENSG00000144749	abnormal auditory brainstem response waveform shape_MP	LRIG1
MP_0011966	ENSG00000198799	abnormal auditory brainstem response waveform shape_MP	LRIG2
MP_0011966	ENSG00000128594	abnormal auditory brainstem response waveform shape_MP	LRRC4
MP_0011966	ENSG00000197971	abnormal auditory brainstem response waveform shape_MP	MBP
MP_0011966	ENSG00000196586	abnormal auditory brainstem response waveform shape_MP	MYO6
MP_0011966	ENSG00000164190	abnormal auditory brainstem response waveform shape_MP	NIPBL
MP_0011966	ENSG00000196358	abnormal auditory brainstem response waveform shape_MP	NTNG2
MP_0011966	ENSG00000130703	abnormal auditory brainstem response waveform shape_MP	OSBPL2
MP_0011966	ENSG00000204311	abnormal auditory brainstem response waveform shape_MP	PJVK
MP_0011966	ENSG00000145725	abnormal auditory brainstem response waveform shape_MP	PPIP5K2
MP_0011966	ENSG00000196876	abnormal auditory brainstem response waveform shape_MP	SCN8A
MP_0011966	ENSG00000079215	abnormal auditory brainstem response waveform shape_MP	SLC1A3
MP_0011966	ENSG00000033867	abnormal auditory brainstem response waveform shape_MP	SLC4A7
MP_0011966	ENSG00000092068	abnormal auditory brainstem response waveform shape_MP	SLC7A8
MP_0011966	ENSG00000142168	abnormal auditory brainstem response waveform shape_MP	SOD1
MP_0011966	ENSG00000136158	abnormal auditory brainstem response waveform shape_MP	SPRY2
MP_0011966	ENSG00000160460	abnormal auditory brainstem response waveform shape_MP	SPTBN4
MP_0011966	ENSG00000170876	abnormal auditory brainstem response waveform shape_MP	TMEM43
MP_0011966	ENSG00000125247	abnormal auditory brainstem response waveform shape_MP	TMTC4
MP_0011966	ENSG00000132471	abnormal auditory brainstem response waveform shape_MP	WBP2
MP_0004738	ENSG00000115977	abnormal auditory brainstem response_MP	AAK1
MP_0004738	ENSG00000240303	abnormal auditory brainstem response_MP	ACAD11
MP_0004738	ENSG00000077080	abnormal auditory brainstem response_MP	ACTL6B
MP_0004738	ENSG00000166106	abnormal auditory brainstem response_MP	ADAMTS15
MP_0004738	ENSG00000164199	abnormal auditory brainstem response_MP	ADGRV1
MP_0004738	ENSG00000159346	abnormal auditory brainstem response_MP	ADIPOR1
MP_0004738	ENSG00000169252	abnormal auditory brainstem response_MP	ADRB2
MP_0004738	ENSG00000169129	abnormal auditory brainstem response_MP	AFAP1L2
MP_0004738	ENSG00000157985	abnormal auditory brainstem response_MP	AGAP1
MP_0004738	ENSG00000172650	abnormal auditory brainstem response_MP	AGAP5
MP_0004738	ENSG00000204172	abnormal auditory brainstem response_MP	AGAP9
MP_0004738	ENSG00000135049	abnormal auditory brainstem response_MP	AGTPBP1
MP_0004738	ENSG00000113492	abnormal auditory brainstem response_MP	AGXT2
MP_0004738	ENSG00000063438	abnormal auditory brainstem response_MP	AHRR
MP_0004738	ENSG00000145192	abnormal auditory brainstem response_MP	AHSG
MP_0004738	ENSG00000198610	abnormal auditory brainstem response_MP	AKR1C4
MP_0004738	ENSG00000109107	abnormal auditory brainstem response_MP	ALDOC
MP_0004738	ENSG00000196510	abnormal auditory brainstem response_MP	ANAPC7
MP_0004738	ENSG00000167522	abnormal auditory brainstem response_MP	ANKRD11
MP_0004738	ENSG00000089847	abnormal auditory brainstem response_MP	ANKRD24
MP_0004738	ENSG00000135046	abnormal auditory brainstem response_MP	ANXA1
MP_0004738	ENSG00000065000	abnormal auditory brainstem response_MP	AP3D1
MP_0004738	ENSG00000081181	abnormal auditory brainstem response_MP	ARG2
MP_0004738	ENSG00000107863	abnormal auditory brainstem response_MP	ARHGAP21
MP_0004738	ENSG00000173409	abnormal auditory brainstem response_MP	ARV1
MP_0004738	ENSG00000213199	abnormal auditory brainstem response_MP	ASIC3
MP_0004738	ENSG00000106819	abnormal auditory brainstem response_MP	ASPN
MP_0004738	ENSG00000119778	abnormal auditory brainstem response_MP	ATAD2B
MP_0004738	ENSG00000066739	abnormal auditory brainstem response_MP	ATG2B
MP_0004738	ENSG00000168397	abnormal auditory brainstem response_MP	ATG4B
MP_0004738	ENSG00000070961	abnormal auditory brainstem response_MP	ATP2B1
MP_0004738	ENSG00000157087	abnormal auditory brainstem response_MP	ATP2B2
MP_0004738	ENSG00000081923	abnormal auditory brainstem response_MP	ATP8B1
MP_0004738	ENSG00000119986	abnormal auditory brainstem response_MP	AVPI1
MP_0004738	ENSG00000128298	abnormal auditory brainstem response_MP	BAIAP2L2
MP_0004738	ENSG00000163930	abnormal auditory brainstem response_MP	BAP1
MP_0004738	ENSG00000151746	abnormal auditory brainstem response_MP	BICD1
MP_0004738	ENSG00000090013	abnormal auditory brainstem response_MP	BLVRB
MP_0004738	ENSG00000145919	abnormal auditory brainstem response_MP	BOD1
MP_0004738	ENSG00000228075	abnormal auditory brainstem response_MP	BOD1L2
MP_0004738	ENSG00000204256	abnormal auditory brainstem response_MP	BRD2
MP_0004738	ENSG00000164061	abnormal auditory brainstem response_MP	BSN
MP_0004738	ENSG00000148925	abnormal auditory brainstem response_MP	BTBD10
MP_0004738	ENSG00000011114	abnormal auditory brainstem response_MP	BTBD7
MP_0004738	ENSG00000189195	abnormal auditory brainstem response_MP	BTBD8
MP_0004738	ENSG00000082153	abnormal auditory brainstem response_MP	BZW1
MP_0004738	ENSG00000047621	abnormal auditory brainstem response_MP	C12orf4
MP_0004738	ENSG00000182795	abnormal auditory brainstem response_MP	C1orf116
MP_0004738	ENSG00000172375	abnormal auditory brainstem response_MP	C2CD2L
MP_0004738	ENSG00000178538	abnormal auditory brainstem response_MP	CA8
MP_0004738	ENSG00000157782	abnormal auditory brainstem response_MP	CABP1
MP_0004738	ENSG00000167791	abnormal auditory brainstem response_MP	CABP2
MP_0004738	ENSG00000110680	abnormal auditory brainstem response_MP	CALCA
MP_0004738	ENSG00000175868	abnormal auditory brainstem response_MP	CALCB
MP_0004738	ENSG00000076826	abnormal auditory brainstem response_MP	CAMSAP3
MP_0004738	ENSG00000105141	abnormal auditory brainstem response_MP	CASP14
MP_0004738	ENSG00000139899	abnormal auditory brainstem response_MP	CBLN3
MP_0004738	ENSG00000159873	abnormal auditory brainstem response_MP	CCDC117
MP_0004738	ENSG00000255181	abnormal auditory brainstem response_MP	CCDC166
MP_0004738	ENSG00000015133	abnormal auditory brainstem response_MP	CCDC88C
MP_0004738	ENSG00000119242	abnormal auditory brainstem response_MP	CCDC92
MP_0004738	ENSG00000064205	abnormal auditory brainstem response_MP	CCN5
MP_0004738	ENSG00000139193	abnormal auditory brainstem response_MP	CD27
MP_0004738	ENSG00000106993	abnormal auditory brainstem response_MP	CDC37L1
MP_0004738	ENSG00000146670	abnormal auditory brainstem response_MP	CDCA5
MP_0004738	ENSG00000107736	abnormal auditory brainstem response_MP	CDH23
MP_0004738	ENSG00000126001	abnormal auditory brainstem response_MP	CEP250
MP_0004738	ENSG00000111860	abnormal auditory brainstem response_MP	CEP85L
MP_0004738	ENSG00000198848	abnormal auditory brainstem response_MP	CES1
MP_0004738	ENSG00000136425	abnormal auditory brainstem response_MP	CIB2
MP_0004738	ENSG00000166165	abnormal auditory brainstem response_MP	CKB
MP_0004738	ENSG00000038532	abnormal auditory brainstem response_MP	CLEC16A
MP_0004738	ENSG00000166509	abnormal auditory brainstem response_MP	CLEC3A
MP_0004738	ENSG00000125656	abnormal auditory brainstem response_MP	CLPP
MP_0004738	ENSG00000049656	abnormal auditory brainstem response_MP	CLPTM1L
MP_0004738	ENSG00000163646	abnormal auditory brainstem response_MP	CLRN1
MP_0004738	ENSG00000249581	abnormal auditory brainstem response_MP	CLRN2
MP_0004738	ENSG00000155052	abnormal auditory brainstem response_MP	CNTNAP5
MP_0004738	ENSG00000049089	abnormal auditory brainstem response_MP	COL9A2
MP_0004738	ENSG00000092758	abnormal auditory brainstem response_MP	COL9A3
MP_0004738	ENSG00000184371	abnormal auditory brainstem response_MP	CSF1
MP_0004738	ENSG00000133275	abnormal auditory brainstem response_MP	CSNK1G2
MP_0004738	ENSG00000151292	abnormal auditory brainstem response_MP	CSNK1G3
MP_0004738	ENSG00000160213	abnormal auditory brainstem response_MP	CSTB
MP_0004738	ENSG00000230447	abnormal auditory brainstem response_MP	CTF2P
MP_0004738	ENSG00000148795	abnormal auditory brainstem response_MP	CYP17A1
MP_0004738	ENSG00000137869	abnormal auditory brainstem response_MP	CYP19A1
MP_0004738	ENSG00000136279	abnormal auditory brainstem response_MP	DBNL
MP_0004738	ENSG00000129187	abnormal auditory brainstem response_MP	DCTD
MP_0004738	ENSG00000197312	abnormal auditory brainstem response_MP	DDI2
MP_0004738	ENSG00000125485	abnormal auditory brainstem response_MP	DDX31
MP_0004738	ENSG00000186146	abnormal auditory brainstem response_MP	DEFB131A
MP_0004738	ENSG00000225805	abnormal auditory brainstem response_MP	DEFB131B
MP_0004738	ENSG00000205593	abnormal auditory brainstem response_MP	DENND6B
MP_0004738	ENSG00000024526	abnormal auditory brainstem response_MP	DEPDC1
MP_0004738	ENSG00000008226	abnormal auditory brainstem response_MP	DLEC1
MP_0004738	ENSG00000164031	abnormal auditory brainstem response_MP	DNAJB14
MP_0004738	ENSG00000135392	abnormal auditory brainstem response_MP	DNAJC14
MP_0004738	ENSG00000116138	abnormal auditory brainstem response_MP	DNAJC16
MP_0004738	ENSG00000104129	abnormal auditory brainstem response_MP	DNAJC17
MP_0004738	ENSG00000213918	abnormal auditory brainstem response_MP	DNASE1
MP_0004738	ENSG00000107554	abnormal auditory brainstem response_MP	DNMBP
MP_0004738	ENSG00000175920	abnormal auditory brainstem response_MP	DOK7
MP_0004738	ENSG00000197635	abnormal auditory brainstem response_MP	DPP4
MP_0004738	ENSG00000074603	abnormal auditory brainstem response_MP	DPP8
MP_0004738	ENSG00000140274	abnormal auditory brainstem response_MP	DUOXA2
MP_0004738	ENSG00000139318	abnormal auditory brainstem response_MP	DUSP6
MP_0004738	ENSG00000105204	abnormal auditory brainstem response_MP	DYRK1B
MP_0004738	ENSG00000158163	abnormal auditory brainstem response_MP	DZIP1L
MP_0004738	ENSG00000114346	abnormal auditory brainstem response_MP	ECT2
MP_0004738	ENSG00000114942	abnormal auditory brainstem response_MP	EEF1B2
MP_0004738	ENSG00000104529	abnormal auditory brainstem response_MP	EEF1D
MP_0004738	ENSG00000203965	abnormal auditory brainstem response_MP	EFCAB7
MP_0004738	ENSG00000163576	abnormal auditory brainstem response_MP	EFHB
MP_0004738	ENSG00000114784	abnormal auditory brainstem response_MP	EIF1B
MP_0004738	ENSG00000063046	abnormal auditory brainstem response_MP	EIF4B
MP_0004738	ENSG00000102890	abnormal auditory brainstem response_MP	ELMO3
MP_0004738	ENSG00000110675	abnormal auditory brainstem response_MP	ELMOD1
MP_0004738	ENSG00000143420	abnormal auditory brainstem response_MP	ENSA
MP_0004738	ENSG00000049283	abnormal auditory brainstem response_MP	EPN3
MP_0004738	ENSG00000177106	abnormal auditory brainstem response_MP	EPS8L2
MP_0004738	ENSG00000068912	abnormal auditory brainstem response_MP	ERLEC1
MP_0004738	ENSG00000144488	abnormal auditory brainstem response_MP	ESPNL
MP_0004738	ENSG00000140009	abnormal auditory brainstem response_MP	ESR2
MP_0004738	ENSG00000112319	abnormal auditory brainstem response_MP	EYA4
MP_0004738	ENSG00000221968	abnormal auditory brainstem response_MP	FADS3
MP_0004738	ENSG00000048828	abnormal auditory brainstem response_MP	FAM120A
MP_0004738	ENSG00000215187	abnormal auditory brainstem response_MP	FAM166B
MP_0004738	ENSG00000113391	abnormal auditory brainstem response_MP	FAM172A
MP_0004738	ENSG00000187791	abnormal auditory brainstem response_MP	FAM205C
MP_0004738	ENSG00000189319	abnormal auditory brainstem response_MP	FAM53B
MP_0004738	ENSG00000107872	abnormal auditory brainstem response_MP	FBXL15
MP_0004738	ENSG00000135722	abnormal auditory brainstem response_MP	FBXL8
MP_0004738	ENSG00000106336	abnormal auditory brainstem response_MP	FBXO24
MP_0004738	ENSG00000165355	abnormal auditory brainstem response_MP	FBXO33
MP_0004738	ENSG00000163013	abnormal auditory brainstem response_MP	FBXO41
MP_0004738	ENSG00000151422	abnormal auditory brainstem response_MP	FER
MP_0004738	ENSG00000166225	abnormal auditory brainstem response_MP	FRS2
MP_0004738	ENSG00000186765	abnormal auditory brainstem response_MP	FSCN2
MP_0004738	ENSG00000179163	abnormal auditory brainstem response_MP	FUCA1
MP_0004738	ENSG00000270765	abnormal auditory brainstem response_MP	GAS2L2
MP_0004738	ENSG00000179348	abnormal auditory brainstem response_MP	GATA2
MP_0004738	ENSG00000100083	abnormal auditory brainstem response_MP	GGA1
MP_0004738	ENSG00000106128	abnormal auditory brainstem response_MP	GHRHR
MP_0004738	ENSG00000179855	abnormal auditory brainstem response_MP	GIPC3
MP_0004738	ENSG00000188910	abnormal auditory brainstem response_MP	GJB3
MP_0004738	ENSG00000113384	abnormal auditory brainstem response_MP	GOLPH3
MP_0004738	ENSG00000088053	abnormal auditory brainstem response_MP	GP6
MP_0004738	ENSG00000125734	abnormal auditory brainstem response_MP	GPR108
MP_0004738	ENSG00000175514	abnormal auditory brainstem response_MP	GPR152
MP_0004738	ENSG00000182771	abnormal auditory brainstem response_MP	GRID1
MP_0004738	ENSG00000176884	abnormal auditory brainstem response_MP	GRIN1
MP_0004738	ENSG00000215203	abnormal auditory brainstem response_MP	GRXCR1
MP_0004738	ENSG00000111358	abnormal auditory brainstem response_MP	GTF2H3
MP_0004738	ENSG00000125812	abnormal auditory brainstem response_MP	GZF1
MP_0004738	ENSG00000112855	abnormal auditory brainstem response_MP	HARS2
MP_0004738	ENSG00000092036	abnormal auditory brainstem response_MP	HAUS4
MP_0004738	ENSG00000164588	abnormal auditory brainstem response_MP	HCN1
MP_0004738	ENSG00000112406	abnormal auditory brainstem response_MP	HECA
MP_0004738	ENSG00000103657	abnormal auditory brainstem response_MP	HERC1
MP_0004738	ENSG00000110422	abnormal auditory brainstem response_MP	HIPK3
MP_0004738	ENSG00000149929	abnormal auditory brainstem response_MP	HIRIP3
MP_0004738	ENSG00000112972	abnormal auditory brainstem response_MP	HMGCS1
MP_0004738	ENSG00000188816	abnormal auditory brainstem response_MP	HMX2
MP_0004738	ENSG00000164749	abnormal auditory brainstem response_MP	HNF4G
MP_0004738	ENSG00000103942	abnormal auditory brainstem response_MP	HOMER2
MP_0004738	ENSG00000105996	abnormal auditory brainstem response_MP	HOXA2
MP_0004738	ENSG00000133835	abnormal auditory brainstem response_MP	HSD17B4
MP_0004738	ENSG00000172468	abnormal auditory brainstem response_MP	HSFY1
MP_0004738	ENSG00000169953	abnormal auditory brainstem response_MP	HSFY2
MP_0004738	ENSG00000080854	abnormal auditory brainstem response_MP	IGSF9B
MP_0004738	ENSG00000110324	abnormal auditory brainstem response_MP	IL10RA
MP_0004738	ENSG00000115590	abnormal auditory brainstem response_MP	IL1R2
MP_0004738	ENSG00000145703	abnormal auditory brainstem response_MP	IQGAP2
MP_0004738	ENSG00000182149	abnormal auditory brainstem response_MP	IST1
MP_0004738	ENSG00000176049	abnormal auditory brainstem response_MP	JAKMIP2
MP_0004738	ENSG00000180509	abnormal auditory brainstem response_MP	KCNE1
MP_0004738	ENSG00000137177	abnormal auditory brainstem response_MP	KIF13A
MP_0004738	ENSG00000155980	abnormal auditory brainstem response_MP	KIF5A
MP_0004738	ENSG00000174996	abnormal auditory brainstem response_MP	KLC2
MP_0004738	ENSG00000130487	abnormal auditory brainstem response_MP	KLHDC7B
MP_0004738	ENSG00000167754	abnormal auditory brainstem response_MP	KLK5
MP_0004738	ENSG00000163463	abnormal auditory brainstem response_MP	KRTCAP2
MP_0004738	ENSG00000178177	abnormal auditory brainstem response_MP	LCORL
MP_0004738	ENSG00000166800	abnormal auditory brainstem response_MP	LDHAL6A
MP_0004738	ENSG00000171989	abnormal auditory brainstem response_MP	LDHAL6B
MP_0004738	ENSG00000167210	abnormal auditory brainstem response_MP	LOXHD1
MP_0004738	ENSG00000144749	abnormal auditory brainstem response_MP	LRIG1
MP_0004738	ENSG00000175324	abnormal auditory brainstem response_MP	LSM1
MP_0004738	ENSG00000257103	abnormal auditory brainstem response_MP	LSM14A
MP_0004738	ENSG00000105695	abnormal auditory brainstem response_MP	MAG
MP_0004738	ENSG00000152939	abnormal auditory brainstem response_MP	MARVELD2
MP_0004738	ENSG00000103495	abnormal auditory brainstem response_MP	MAZ
MP_0004738	ENSG00000234602	abnormal auditory brainstem response_MP	MCIDAS
MP_0004738	ENSG00000147316	abnormal auditory brainstem response_MP	MCPH1
MP_0004738	ENSG00000085276	abnormal auditory brainstem response_MP	MECOM
MP_0004738	ENSG00000133398	abnormal auditory brainstem response_MP	MED10
MP_0004738	ENSG00000104973	abnormal auditory brainstem response_MP	MED25
MP_0004738	ENSG00000118579	abnormal auditory brainstem response_MP	MED28
MP_0004738	ENSG00000138382	abnormal auditory brainstem response_MP	METTL5
MP_0004738	ENSG00000102858	abnormal auditory brainstem response_MP	MGRN1
MP_0004738	ENSG00000243156	abnormal auditory brainstem response_MP	MICAL3
MP_0004738	ENSG00000186367	abnormal auditory brainstem response_MP	MINAR2
MP_0004738	ENSG00000199158	abnormal auditory brainstem response_MP	MIR96
MP_0004738	ENSG00000075975	abnormal auditory brainstem response_MP	MKRN2
MP_0004738	ENSG00000078403	abnormal auditory brainstem response_MP	MLLT10
MP_0004738	ENSG00000107186	abnormal auditory brainstem response_MP	MPDZ
MP_0004738	ENSG00000196199	abnormal auditory brainstem response_MP	MPHOSPH8
MP_0004738	ENSG00000115204	abnormal auditory brainstem response_MP	MPV17
MP_0004738	ENSG00000118242	abnormal auditory brainstem response_MP	MREG
MP_0004738	ENSG00000109061	abnormal auditory brainstem response_MP	MYH1
MP_0004738	ENSG00000133454	abnormal auditory brainstem response_MP	MYO18B
MP_0004738	ENSG00000176658	abnormal auditory brainstem response_MP	MYO1D
MP_0004738	ENSG00000095777	abnormal auditory brainstem response_MP	MYO3A
MP_0004738	ENSG00000196586	abnormal auditory brainstem response_MP	MYO6
MP_0004738	ENSG00000160877	abnormal auditory brainstem response_MP	NACC1
MP_0004738	ENSG00000049759	abnormal auditory brainstem response_MP	NEDD4L
MP_0004738	ENSG00000117650	abnormal auditory brainstem response_MP	NEK2
MP_0004738	ENSG00000100503	abnormal auditory brainstem response_MP	NIN
MP_0004738	ENSG00000164190	abnormal auditory brainstem response_MP	NIPBL
MP_0004738	ENSG00000087095	abnormal auditory brainstem response_MP	NLK
MP_0004738	ENSG00000156642	abnormal auditory brainstem response_MP	NPTN
MP_0004738	ENSG00000175745	abnormal auditory brainstem response_MP	NR2F1
MP_0004738	ENSG00000099250	abnormal auditory brainstem response_MP	NRP1
MP_0004738	ENSG00000181781	abnormal auditory brainstem response_MP	ODF3L2
MP_0004738	ENSG00000091039	abnormal auditory brainstem response_MP	OSBPL8
MP_0004738	ENSG00000155719	abnormal auditory brainstem response_MP	OTOA
MP_0004738	ENSG00000188162	abnormal auditory brainstem response_MP	OTOG
MP_0004738	ENSG00000165899	abnormal auditory brainstem response_MP	OTOGL
MP_0004738	ENSG00000151093	abnormal auditory brainstem response_MP	OXSM
MP_0004738	ENSG00000100266	abnormal auditory brainstem response_MP	PACSIN2
MP_0004738	ENSG00000142619	abnormal auditory brainstem response_MP	PADI3
MP_0004738	ENSG00000196092	abnormal auditory brainstem response_MP	PAX5
MP_0004738	ENSG00000081818	abnormal auditory brainstem response_MP	PCDHB4
MP_0004738	ENSG00000126773	abnormal auditory brainstem response_MP	PCNX4
MP_0004738	ENSG00000248485	abnormal auditory brainstem response_MP	PCP4L1
MP_0004738	ENSG00000145882	abnormal auditory brainstem response_MP	PCYOX1L
MP_0004738	ENSG00000118482	abnormal auditory brainstem response_MP	PHF3
MP_0004738	ENSG00000156531	abnormal auditory brainstem response_MP	PHF6
MP_0004738	ENSG00000166908	abnormal auditory brainstem response_MP	PIP4K2C
MP_0004738	ENSG00000110697	abnormal auditory brainstem response_MP	PITPNM1
MP_0004738	ENSG00000204311	abnormal auditory brainstem response_MP	PJVK
MP_0004738	ENSG00000181690	abnormal auditory brainstem response_MP	PLAG1
MP_0004738	ENSG00000101333	abnormal auditory brainstem response_MP	PLCB4
MP_0004738	ENSG00000167676	abnormal auditory brainstem response_MP	PLIN4
MP_0004738	ENSG00000106397	abnormal auditory brainstem response_MP	PLOD3
MP_0004738	ENSG00000231213	abnormal auditory brainstem response_MP	PLSCR5
MP_0004738	ENSG00000196262	abnormal auditory brainstem response_MP	PPIA
MP_0004738	ENSG00000143224	abnormal auditory brainstem response_MP	PPOX
MP_0004738	ENSG00000167641	abnormal auditory brainstem response_MP	PPP1R14A
MP_0004738	ENSG00000154001	abnormal auditory brainstem response_MP	PPP2R5E
MP_0004738	ENSG00000119414	abnormal auditory brainstem response_MP	PPP6C
MP_0004738	ENSG00000138738	abnormal auditory brainstem response_MP	PRDM5
MP_0004738	ENSG00000164169	abnormal auditory brainstem response_MP	PRMT9
MP_0004738	ENSG00000117523	abnormal auditory brainstem response_MP	PRRC2C
MP_0004738	ENSG00000178226	abnormal auditory brainstem response_MP	PRSS36
MP_0004738	ENSG00000169403	abnormal auditory brainstem response_MP	PTAFR
MP_0004738	ENSG00000165186	abnormal auditory brainstem response_MP	PTCHD1
MP_0004738	ENSG00000095303	abnormal auditory brainstem response_MP	PTGS1
MP_0004738	ENSG00000084733	abnormal auditory brainstem response_MP	RAB10
MP_0004738	ENSG00000185236	abnormal auditory brainstem response_MP	RAB11B
MP_0004738	ENSG00000090565	abnormal auditory brainstem response_MP	RAB11FIP3
MP_0004738	ENSG00000155961	abnormal auditory brainstem response_MP	RAB39B
MP_0004738	ENSG00000132359	abnormal auditory brainstem response_MP	RAP1GAP2
MP_0004738	ENSG00000152689	abnormal auditory brainstem response_MP	RASGRP3
MP_0004738	ENSG00000117625	abnormal auditory brainstem response_MP	RCOR3
MP_0004738	ENSG00000115386	abnormal auditory brainstem response_MP	REG1A
MP_0004738	ENSG00000172023	abnormal auditory brainstem response_MP	REG1B
MP_0004738	ENSG00000134444	abnormal auditory brainstem response_MP	RELCH
MP_0004738	ENSG00000181826	abnormal auditory brainstem response_MP	RELL1
MP_0004738	ENSG00000084093	abnormal auditory brainstem response_MP	REST
MP_0004738	ENSG00000133111	abnormal auditory brainstem response_MP	RFXAP
MP_0004738	ENSG00000022840	abnormal auditory brainstem response_MP	RNF10
MP_0004738	ENSG00000164068	abnormal auditory brainstem response_MP	RNF123
MP_0004738	ENSG00000129197	abnormal auditory brainstem response_MP	RPAIN
MP_0004738	ENSG00000125844	abnormal auditory brainstem response_MP	RRBP1
MP_0004738	ENSG00000215695	abnormal auditory brainstem response_MP	RSC1A1
MP_0004738	ENSG00000115310	abnormal auditory brainstem response_MP	RTN4
MP_0004738	ENSG00000164105	abnormal auditory brainstem response_MP	SAP30
MP_0004738	ENSG00000182568	abnormal auditory brainstem response_MP	SATB1
MP_0004738	ENSG00000140497	abnormal auditory brainstem response_MP	SCAMP2
MP_0004738	ENSG00000138760	abnormal auditory brainstem response_MP	SCARB2
MP_0004738	ENSG00000010803	abnormal auditory brainstem response_MP	SCMH1
MP_0004738	ENSG00000138593	abnormal auditory brainstem response_MP	SECISBP2L
MP_0004738	ENSG00000113811	abnormal auditory brainstem response_MP	SELENOK
MP_0004738	ENSG00000132824	abnormal auditory brainstem response_MP	SERINC3
MP_0004738	ENSG00000170542	abnormal auditory brainstem response_MP	SERPINB9
MP_0004738	ENSG00000168137	abnormal auditory brainstem response_MP	SETD5
MP_0004738	ENSG00000064651	abnormal auditory brainstem response_MP	SLC12A2
MP_0004738	ENSG00000179520	abnormal auditory brainstem response_MP	SLC17A8
MP_0004738	ENSG00000168575	abnormal auditory brainstem response_MP	SLC20A2
MP_0004738	ENSG00000144290	abnormal auditory brainstem response_MP	SLC4A10
MP_0004738	ENSG00000088836	abnormal auditory brainstem response_MP	SLC4A11
MP_0004738	ENSG00000105641	abnormal auditory brainstem response_MP	SLC5A5
MP_0004738	ENSG00000151012	abnormal auditory brainstem response_MP	SLC7A11
MP_0004738	ENSG00000160256	abnormal auditory brainstem response_MP	SLX9
MP_0004738	ENSG00000139613	abnormal auditory brainstem response_MP	SMARCC2
MP_0004738	ENSG00000048471	abnormal auditory brainstem response_MP	SNX29
MP_0004738	ENSG00000168875	abnormal auditory brainstem response_MP	SOX14
MP_0004738	ENSG00000183018	abnormal auditory brainstem response_MP	SPNS2
MP_0004738	ENSG00000166068	abnormal auditory brainstem response_MP	SPRED1
MP_0004738	ENSG00000160460	abnormal auditory brainstem response_MP	SPTBN4
MP_0004738	ENSG00000128039	abnormal auditory brainstem response_MP	SRD5A3
MP_0004738	ENSG00000109689	abnormal auditory brainstem response_MP	STIM2
MP_0004738	ENSG00000112079	abnormal auditory brainstem response_MP	STK38
MP_0004738	ENSG00000082146	abnormal auditory brainstem response_MP	STRADB
MP_0004738	ENSG00000136854	abnormal auditory brainstem response_MP	STXBP1
MP_0004738	ENSG00000164828	abnormal auditory brainstem response_MP	SUN1
MP_0004738	ENSG00000135316	abnormal auditory brainstem response_MP	SYNCRIP
MP_0004738	ENSG00000163946	abnormal auditory brainstem response_MP	TASOR
MP_0004738	ENSG00000177565	abnormal auditory brainstem response_MP	TBL1XR1
MP_0004738	ENSG00000184058	abnormal auditory brainstem response_MP	TBX1
MP_0004738	ENSG00000112941	abnormal auditory brainstem response_MP	TENT4A
MP_0004738	ENSG00000070759	abnormal auditory brainstem response_MP	TESK2
MP_0004738	ENSG00000042832	abnormal auditory brainstem response_MP	TG
MP_0004738	ENSG00000051596	abnormal auditory brainstem response_MP	THOC3
MP_0004738	ENSG00000106829	abnormal auditory brainstem response_MP	TLE4
MP_0004738	ENSG00000113119	abnormal auditory brainstem response_MP	TMCO6
MP_0004738	ENSG00000109066	abnormal auditory brainstem response_MP	TMEM104
MP_0004738	ENSG00000144868	abnormal auditory brainstem response_MP	TMEM108
MP_0004738	ENSG00000121210	abnormal auditory brainstem response_MP	TMEM131L
MP_0004738	ENSG00000167619	abnormal auditory brainstem response_MP	TMEM145
MP_0004738	ENSG00000144120	abnormal auditory brainstem response_MP	TMEM177
MP_0004738	ENSG00000182107	abnormal auditory brainstem response_MP	TMEM30B
MP_0004738	ENSG00000171729	abnormal auditory brainstem response_MP	TMEM51
MP_0004738	ENSG00000184012	abnormal auditory brainstem response_MP	TMPRSS2
MP_0004738	ENSG00000125247	abnormal auditory brainstem response_MP	TMTC4
MP_0004738	ENSG00000164761	abnormal auditory brainstem response_MP	TNFRSF11B
MP_0004738	ENSG00000197579	abnormal auditory brainstem response_MP	TOPORS
MP_0004738	ENSG00000198846	abnormal auditory brainstem response_MP	TOX
MP_0004738	ENSG00000176058	abnormal auditory brainstem response_MP	TPRN
MP_0004738	ENSG00000168538	abnormal auditory brainstem response_MP	TRAPPC11
MP_0004738	ENSG00000104228	abnormal auditory brainstem response_MP	TRIM35
MP_0004738	ENSG00000108395	abnormal auditory brainstem response_MP	TRIM37
MP_0004738	ENSG00000204599	abnormal auditory brainstem response_MP	TRIM39
MP_0004738	ENSG00000185880	abnormal auditory brainstem response_MP	TRIM69
MP_0004738	ENSG00000100106	abnormal auditory brainstem response_MP	TRIOBP
MP_0004738	ENSG00000083067	abnormal auditory brainstem response_MP	TRPM3
MP_0004738	ENSG00000138892	abnormal auditory brainstem response_MP	TTLL8
MP_0004738	ENSG00000153066	abnormal auditory brainstem response_MP	TXNDC11
MP_0004738	ENSG00000160201	abnormal auditory brainstem response_MP	U2AF1
MP_0004738	ENSG00000063244	abnormal auditory brainstem response_MP	U2AF2
MP_0004738	ENSG00000132388	abnormal auditory brainstem response_MP	UBE2G1
MP_0004738	ENSG00000104343	abnormal auditory brainstem response_MP	UBE2W
MP_0004738	ENSG00000059145	abnormal auditory brainstem response_MP	UNKL
MP_0004738	ENSG00000135093	abnormal auditory brainstem response_MP	USP30
MP_0004738	ENSG00000168883	abnormal auditory brainstem response_MP	USP39
MP_0004738	ENSG00000154914	abnormal auditory brainstem response_MP	USP43
MP_0004738	ENSG00000145390	abnormal auditory brainstem response_MP	USP53
MP_0004738	ENSG00000151532	abnormal auditory brainstem response_MP	VTI1A
MP_0004738	ENSG00000085449	abnormal auditory brainstem response_MP	WDFY1
MP_0004738	ENSG00000196998	abnormal auditory brainstem response_MP	WDR45
MP_0004738	ENSG00000196236	abnormal auditory brainstem response_MP	XPNPEP3
MP_0004738	ENSG00000090238	abnormal auditory brainstem response_MP	YPEL3
MP_0004738	ENSG00000109906	abnormal auditory brainstem response_MP	ZBTB16
MP_0004738	ENSG00000122299	abnormal auditory brainstem response_MP	ZC3H7A
MP_0004738	ENSG00000188818	abnormal auditory brainstem response_MP	ZDHHC11
MP_0004738	ENSG00000206077	abnormal auditory brainstem response_MP	ZDHHC11B
MP_0004738	ENSG00000165061	abnormal auditory brainstem response_MP	ZMAT4
MP_0004738	ENSG00000183621	abnormal auditory brainstem response_MP	ZNF438
MP_0004738	ENSG00000185219	abnormal auditory brainstem response_MP	ZNF445
MP_0004738	ENSG00000225614	abnormal auditory brainstem response_MP	ZNF469
MP_0004738	ENSG00000196437	abnormal auditory brainstem response_MP	ZNF569
MP_0004738	ENSG00000198740	abnormal auditory brainstem response_MP	ZNF652
MP_0004738	ENSG00000261011	abnormal auditory brainstem response_MP
MP_0004738	ENSG00000264204	abnormal auditory brainstem response_MP
MP_0004738	ENSG00000271699	abnormal auditory brainstem response_MP
MP_0004738	ENSG00000158482	abnormal auditory brainstem response_MP
MP_0008260	ENSG00000090861	abnormal autophagy_MP	AARS1
MP_0008260	ENSG00000144848	abnormal autophagy_MP	ATG3
MP_0008260	ENSG00000180535	abnormal autophagy_MP	BHLHA15
MP_0008260	ENSG00000135441	abnormal autophagy_MP	BLOC1S1
MP_0008260	ENSG00000103249	abnormal autophagy_MP	CLCN7
MP_0008260	ENSG00000172322	abnormal autophagy_MP	CLEC12A
MP_0008260	ENSG00000171812	abnormal autophagy_MP	COL8A2
MP_0008260	ENSG00000108255	abnormal autophagy_MP	CRYBA1
MP_0008260	ENSG00000152223	abnormal autophagy_MP	EPG5
MP_0008260	ENSG00000152208	abnormal autophagy_MP	GRID2
MP_0008260	ENSG00000128731	abnormal autophagy_MP	HERC2
MP_0008260	ENSG00000165704	abnormal autophagy_MP	HPRT1
MP_0008260	ENSG00000131203	abnormal autophagy_MP	IDO1
MP_0008260	ENSG00000137033	abnormal autophagy_MP	IL33
MP_0008260	ENSG00000112232	abnormal autophagy_MP	KHDRBS2
MP_0008260	ENSG00000005893	abnormal autophagy_MP	LAMP2
MP_0008260	ENSG00000188906	abnormal autophagy_MP	LRRK2
MP_0008260	ENSG00000254585	abnormal autophagy_MP	MAGEL2
MP_0008260	ENSG00000139780	abnormal autophagy_MP	METTL21C
MP_0008260	ENSG00000187566	abnormal autophagy_MP	NHLRC1
MP_0008260	ENSG00000167207	abnormal autophagy_MP	NOD2
MP_0008260	ENSG00000198836	abnormal autophagy_MP	OPA1
MP_0008260	ENSG00000083720	abnormal autophagy_MP	OXCT1
MP_0008260	ENSG00000196455	abnormal autophagy_MP	PIK3R4
MP_0008260	ENSG00000075651	abnormal autophagy_MP	PLD1
MP_0008260	ENSG00000109099	abnormal autophagy_MP	PMP22
MP_0008260	ENSG00000185345	abnormal autophagy_MP	PRKN
MP_0008260	ENSG00000087494	abnormal autophagy_MP	PTHLH
MP_0008260	ENSG00000155876	abnormal autophagy_MP	RRAGA
MP_0008260	ENSG00000130766	abnormal autophagy_MP	SESN2
MP_0008260	ENSG00000169359	abnormal autophagy_MP	SLC33A1
MP_0008260	ENSG00000099940	abnormal autophagy_MP	SNAP29
MP_0008260	ENSG00000104133	abnormal autophagy_MP	SPG11
MP_0008260	ENSG00000205356	abnormal autophagy_MP	TECPR1
MP_0008260	ENSG00000198792	abnormal autophagy_MP	TMEM184B
MP_0008260	ENSG00000184428	abnormal autophagy_MP	TOP1MT
MP_0008260	ENSG00000103197	abnormal autophagy_MP	TSC2
MP_0008260	ENSG00000177169	abnormal autophagy_MP	ULK1
MP_0008260	ENSG00000169344	abnormal autophagy_MP	UMOD
MP_0008260	ENSG00000172046	abnormal autophagy_MP	USP19
MP_0008260	ENSG00000198382	abnormal autophagy_MP	UVRAG
MP_0008260	ENSG00000165280	abnormal autophagy_MP	VCP
MP_0000572	ENSG00000129474	abnormal autopod morphology_MP	AJUBA
MP_0000572	ENSG00000113273	abnormal autopod morphology_MP	ARSB
MP_0000572	ENSG00000198513	abnormal autopod morphology_MP	ATL1
MP_0000572	ENSG00000165240	abnormal autopod morphology_MP	ATP7A
MP_0000572	ENSG00000138696	abnormal autopod morphology_MP	BMPR1B
MP_0000572	ENSG00000159189	abnormal autopod morphology_MP	C1QC
MP_0000572	ENSG00000172409	abnormal autopod morphology_MP	CLP1
MP_0000572	ENSG00000108821	abnormal autopod morphology_MP	COL1A1
MP_0000572	ENSG00000139219	abnormal autopod morphology_MP	COL2A1
MP_0000572	ENSG00000114270	abnormal autopod morphology_MP	COL7A1
MP_0000572	ENSG00000132881	abnormal autopod morphology_MP	CPLANE2
MP_0000572	ENSG00000184371	abnormal autopod morphology_MP	CSF1
MP_0000572	ENSG00000105877	abnormal autopod morphology_MP	DNAH11
MP_0000572	ENSG00000167968	abnormal autopod morphology_MP	DNASE1L2
MP_0000572	ENSG00000187240	abnormal autopod morphology_MP	DYNC2H1
MP_0000572	ENSG00000158813	abnormal autopod morphology_MP	EDA
MP_0000572	ENSG00000163064	abnormal autopod morphology_MP	EN1
MP_0000572	ENSG00000138829	abnormal autopod morphology_MP	FBN2
MP_0000572	ENSG00000078579	abnormal autopod morphology_MP	FGF20
MP_0000572	ENSG00000162769	abnormal autopod morphology_MP	FLVCR1
MP_0000572	ENSG00000248905	abnormal autopod morphology_MP	FMN1
MP_0000572	ENSG00000180447	abnormal autopod morphology_MP	GAS1
MP_0000572	ENSG00000104381	abnormal autopod morphology_MP	GDAP1
MP_0000572	ENSG00000125965	abnormal autopod morphology_MP	GDF5
MP_0000572	ENSG00000106031	abnormal autopod morphology_MP	HOXA13
MP_0000572	ENSG00000128714	abnormal autopod morphology_MP	HOXD13
MP_0000572	ENSG00000056050	abnormal autopod morphology_MP	HPF1
MP_0000572	ENSG00000127415	abnormal autopod morphology_MP	IDUA
MP_0000572	ENSG00000100385	abnormal autopod morphology_MP	IL2RB
MP_0000572	ENSG00000184916	abnormal autopod morphology_MP	JAG2
MP_0000572	ENSG00000133116	abnormal autopod morphology_MP	KL
MP_0000572	ENSG00000186395	abnormal autopod morphology_MP	KRT10
MP_0000572	ENSG00000186081	abnormal autopod morphology_MP	KRT5
MP_0000572	ENSG00000130702	abnormal autopod morphology_MP	LAMA5
MP_0000572	ENSG00000134569	abnormal autopod morphology_MP	LRP4
MP_0000572	ENSG00000139915	abnormal autopod morphology_MP	MDGA2
MP_0000572	ENSG00000105429	abnormal autopod morphology_MP	MEGF8
MP_0000572	ENSG00000011143	abnormal autopod morphology_MP	MKS1
MP_0000572	ENSG00000087053	abnormal autopod morphology_MP	MTMR2
MP_0000572	ENSG00000162601	abnormal autopod morphology_MP	MYSM1
MP_0000572	ENSG00000139579	abnormal autopod morphology_MP	NABP2
MP_0000572	ENSG00000147383	abnormal autopod morphology_MP	NSDHL
MP_0000572	ENSG00000099139	abnormal autopod morphology_MP	PCSK5
MP_0000572	ENSG00000069011	abnormal autopod morphology_MP	PITX1
MP_0000572	ENSG00000152229	abnormal autopod morphology_MP	PSTPIP2
MP_0000572	ENSG00000144134	abnormal autopod morphology_MP	RABL2A
MP_0000572	ENSG00000079974	abnormal autopod morphology_MP	RABL2B
MP_0000572	ENSG00000121039	abnormal autopod morphology_MP	RDH10
MP_0000572	ENSG00000169071	abnormal autopod morphology_MP	ROR2
MP_0000572	ENSG00000172809	abnormal autopod morphology_MP	RPL38
MP_0000572	ENSG00000147655	abnormal autopod morphology_MP	RSPO2
MP_0000572	ENSG00000109929	abnormal autopod morphology_MP	SC5D
MP_0000572	ENSG00000251322	abnormal autopod morphology_MP	SHANK3
MP_0000572	ENSG00000164690	abnormal autopod morphology_MP	SHH
MP_0000572	ENSG00000186335	abnormal autopod morphology_MP	SLC36A2
MP_0000572	ENSG00000126233	abnormal autopod morphology_MP	SLURP1
MP_0000572	ENSG00000120802	abnormal autopod morphology_MP	TMPO
MP_0000572	ENSG00000122691	abnormal autopod morphology_MP	TWIST1
MP_0000572	ENSG00000114251	abnormal autopod morphology_MP	WNT5A
MP_0000572	ENSG00000043355	abnormal autopod morphology_MP	ZIC2
MP_0000400	ENSG00000167769	abnormal awl hair morphology_MP	ACER1
MP_0000400	ENSG00000165240	abnormal awl hair morphology_MP	ATP7A
MP_0000400	ENSG00000012048	abnormal awl hair morphology_MP	BRCA1
MP_0000400	ENSG00000124762	abnormal awl hair morphology_MP	CDKN1A
MP_0000400	ENSG00000145244	abnormal awl hair morphology_MP	CORIN
MP_0000400	ENSG00000135960	abnormal awl hair morphology_MP	EDAR
MP_0000400	ENSG00000078579	abnormal awl hair morphology_MP	FGF20
MP_0000400	ENSG00000172818	abnormal awl hair morphology_MP	OVOL1
MP_0000400	ENSG00000184363	abnormal awl hair morphology_MP	PKP3
MP_0000400	ENSG00000203883	abnormal awl hair morphology_MP	SOX18
MP_0000400	ENSG00000181449	abnormal awl hair morphology_MP	SOX2
MP_0002114	ENSG00000102575	abnormal axial skeleton morphology_MP	ACP5
MP_0002114	ENSG00000103126	abnormal axial skeleton morphology_MP	AXIN1
MP_0002114	ENSG00000101144	abnormal axial skeleton morphology_MP	BMP7
MP_0002114	ENSG00000104331	abnormal axial skeleton morphology_MP	BPNT2
MP_0002114	ENSG00000139618	abnormal axial skeleton morphology_MP	BRCA2
MP_0002114	ENSG00000081248	abnormal axial skeleton morphology_MP	CACNA1S
MP_0002114	ENSG00000067955	abnormal axial skeleton morphology_MP	CBFB
MP_0002114	ENSG00000118523	abnormal axial skeleton morphology_MP	CCN2
MP_0002114	ENSG00000129596	abnormal axial skeleton morphology_MP	CDO1
MP_0002114	ENSG00000131873	abnormal axial skeleton morphology_MP	CHSY1
MP_0002114	ENSG00000139219	abnormal axial skeleton morphology_MP	COL2A1
MP_0002114	ENSG00000072849	abnormal axial skeleton morphology_MP	DERL2
MP_0002114	ENSG00000162496	abnormal axial skeleton morphology_MP	DHRS3
MP_0002114	ENSG00000198719	abnormal axial skeleton morphology_MP	DLL1
MP_0002114	ENSG00000090932	abnormal axial skeleton morphology_MP	DLL3
MP_0002114	ENSG00000141627	abnormal axial skeleton morphology_MP	DYM
MP_0002114	ENSG00000172071	abnormal axial skeleton morphology_MP	EIF2AK3
MP_0002114	ENSG00000163064	abnormal axial skeleton morphology_MP	EN1
MP_0002114	ENSG00000197594	abnormal axial skeleton morphology_MP	ENPP1
MP_0002114	ENSG00000156427	abnormal axial skeleton morphology_MP	FGF18
MP_0002114	ENSG00000118972	abnormal axial skeleton morphology_MP	FGF23
MP_0002114	ENSG00000077782	abnormal axial skeleton morphology_MP	FGFR1
MP_0002114	ENSG00000066468	abnormal axial skeleton morphology_MP	FGFR2
MP_0002114	ENSG00000068078	abnormal axial skeleton morphology_MP	FGFR3
MP_0002114	ENSG00000054598	abnormal axial skeleton morphology_MP	FOXC1
MP_0002114	ENSG00000135414	abnormal axial skeleton morphology_MP	GDF11
MP_0002114	ENSG00000106571	abnormal axial skeleton morphology_MP	GLI3
MP_0002114	ENSG00000169919	abnormal axial skeleton morphology_MP	GUSB
MP_0002114	ENSG00000119969	abnormal axial skeleton morphology_MP	HELLS
MP_0002114	ENSG00000253293	abnormal axial skeleton morphology_MP	HOXA10
MP_0002114	ENSG00000123364	abnormal axial skeleton morphology_MP	HOXC13
MP_0002114	ENSG00000037965	abnormal axial skeleton morphology_MP	HOXC8
MP_0002114	ENSG00000127415	abnormal axial skeleton morphology_MP	IDUA
MP_0002114	ENSG00000163501	abnormal axial skeleton morphology_MP	IHH
MP_0002114	ENSG00000132510	abnormal axial skeleton morphology_MP	KDM6B
MP_0002114	ENSG00000106003	abnormal axial skeleton morphology_MP	LFNG
MP_0002114	ENSG00000160789	abnormal axial skeleton morphology_MP	LMNA
MP_0002114	ENSG00000112559	abnormal axial skeleton morphology_MP	MDFI
MP_0002114	ENSG00000188095	abnormal axial skeleton morphology_MP	MESP2
MP_0002114	ENSG00000157227	abnormal axial skeleton morphology_MP	MMP14
MP_0002114	ENSG00000120149	abnormal axial skeleton morphology_MP	MSX2
MP_0002114	ENSG00000149480	abnormal axial skeleton morphology_MP	MTA2
MP_0002114	ENSG00000143033	abnormal axial skeleton morphology_MP	MTF2
MP_0002114	ENSG00000165973	abnormal axial skeleton morphology_MP	NELL1
MP_0002114	ENSG00000109705	abnormal axial skeleton morphology_MP	NKX3-2
MP_0002114	ENSG00000183691	abnormal axial skeleton morphology_MP	NOG
MP_0002114	ENSG00000159899	abnormal axial skeleton morphology_MP	NPR2
MP_0002114	ENSG00000113389	abnormal axial skeleton morphology_MP	NPR3
MP_0002114	ENSG00000185630	abnormal axial skeleton morphology_MP	PBX1
MP_0002114	ENSG00000277258	abnormal axial skeleton morphology_MP	PCGF2
MP_0002114	ENSG00000083642	abnormal axial skeleton morphology_MP	PDS5B
MP_0002114	ENSG00000134686	abnormal axial skeleton morphology_MP	PHC2
MP_0002114	ENSG00000080815	abnormal axial skeleton morphology_MP	PSEN1
MP_0002114	ENSG00000164985	abnormal axial skeleton morphology_MP	PSIP1
MP_0002114	ENSG00000087494	abnormal axial skeleton morphology_MP	PTHLH
MP_0002114	ENSG00000112210	abnormal axial skeleton morphology_MP	RAB23
MP_0002114	ENSG00000108557	abnormal axial skeleton morphology_MP	RAI1
MP_0002114	ENSG00000172819	abnormal axial skeleton morphology_MP	RARG
MP_0002114	ENSG00000169071	abnormal axial skeleton morphology_MP	ROR2
MP_0002114	ENSG00000196218	abnormal axial skeleton morphology_MP	RYR1
MP_0002114	ENSG00000175793	abnormal axial skeleton morphology_MP	SFN
MP_0002114	ENSG00000164690	abnormal axial skeleton morphology_MP	SHH
MP_0002114	ENSG00000145740	abnormal axial skeleton morphology_MP	SLC30A5
MP_0002114	ENSG00000163104	abnormal axial skeleton morphology_MP	SMARCAD1
MP_0002114	ENSG00000170374	abnormal axial skeleton morphology_MP	SP7
MP_0002114	ENSG00000013810	abnormal axial skeleton morphology_MP	TACC3
MP_0002114	ENSG00000112837	abnormal axial skeleton morphology_MP	TBX18
MP_0002114	ENSG00000125878	abnormal axial skeleton morphology_MP	TCF15
MP_0002114	ENSG00000137203	abnormal axial skeleton morphology_MP	TFAP2A
MP_0002114	ENSG00000069702	abnormal axial skeleton morphology_MP	TGFBR3
MP_0002114	ENSG00000179981	abnormal axial skeleton morphology_MP	TSHZ1
MP_0002114	ENSG00000164853	abnormal axial skeleton morphology_MP	UNCX
MP_0002114	ENSG00000127578	abnormal axial skeleton morphology_MP	WFIKKN1
MP_0002114	ENSG00000109906	abnormal axial skeleton morphology_MP	ZBTB16
MP_0002114	ENSG00000156925	abnormal axial skeleton morphology_MP	ZIC3
MP_0002114	ENSG00000084073	abnormal axial skeleton morphology_MP	ZMPSTE24
MP_0003651	ENSG00000066777	abnormal axon extension_MP	ARFGEF1
MP_0003651	ENSG00000158321	abnormal axon extension_MP	AUTS2
MP_0003651	ENSG00000135407	abnormal axon extension_MP	AVIL
MP_0003651	ENSG00000176788	abnormal axon extension_MP	BASP1
MP_0003651	ENSG00000087088	abnormal axon extension_MP	BAX
MP_0003651	ENSG00000176749	abnormal axon extension_MP	CDK5R1
MP_0003651	ENSG00000048740	abnormal axon extension_MP	CELF2
MP_0003651	ENSG00000128656	abnormal axon extension_MP	CHN1
MP_0003651	ENSG00000169105	abnormal axon extension_MP	CHST14
MP_0003651	ENSG00000113742	abnormal axon extension_MP	CPEB4
MP_0003651	ENSG00000105880	abnormal axon extension_MP	DLX5
MP_0003651	ENSG00000136960	abnormal axon extension_MP	ENPP2
MP_0003651	ENSG00000128610	abnormal axon extension_MP	FEZF1
MP_0003651	ENSG00000129682	abnormal axon extension_MP	FGF13
MP_0003651	ENSG00000104381	abnormal axon extension_MP	GDAP1
MP_0003651	ENSG00000171723	abnormal axon extension_MP	GPHN
MP_0003651	ENSG00000044574	abnormal axon extension_MP	HSPA5
MP_0003651	ENSG00000138182	abnormal axon extension_MP	KIF20B
MP_0003651	ENSG00000066735	abnormal axon extension_MP	KIF26A
MP_0003651	ENSG00000068796	abnormal axon extension_MP	KIF2A
MP_0003651	ENSG00000118263	abnormal axon extension_MP	KLF7
MP_0003651	ENSG00000198910	abnormal axon extension_MP	L1CAM
MP_0003651	ENSG00000116678	abnormal axon extension_MP	LEPR
MP_0003651	ENSG00000188906	abnormal axon extension_MP	LRRK2
MP_0003651	ENSG00000131711	abnormal axon extension_MP	MAP1B
MP_0003651	ENSG00000186868	abnormal axon extension_MP	MAPT
MP_0003651	ENSG00000105429	abnormal axon extension_MP	MEGF8
MP_0003651	ENSG00000188095	abnormal axon extension_MP	MESP2
MP_0003651	ENSG00000105976	abnormal axon extension_MP	MET
MP_0003651	ENSG00000125966	abnormal axon extension_MP	MMP24
MP_0003651	ENSG00000030304	abnormal axon extension_MP	MUSK
MP_0003651	ENSG00000104490	abnormal axon extension_MP	NCALD
MP_0003651	ENSG00000100285	abnormal axon extension_MP	NEFH
MP_0003651	ENSG00000162599	abnormal axon extension_MP	NFIA
MP_0003651	ENSG00000064300	abnormal axon extension_MP	NGFR
MP_0003651	ENSG00000157064	abnormal axon extension_MP	NMNAT2
MP_0003651	ENSG00000119508	abnormal axon extension_MP	NR4A3
MP_0003651	ENSG00000148053	abnormal axon extension_MP	NTRK2
MP_0003651	ENSG00000130669	abnormal axon extension_MP	PAK4
MP_0003651	ENSG00000075891	abnormal axon extension_MP	PAX2
MP_0003651	ENSG00000157911	abnormal axon extension_MP	PEX10
MP_0003651	ENSG00000101292	abnormal axon extension_MP	PROKR2
MP_0003651	ENSG00000169855	abnormal axon extension_MP	ROBO1
MP_0003651	ENSG00000040608	abnormal axon extension_MP	RTN4R
MP_0003651	ENSG00000138623	abnormal axon extension_MP	SEMA7A
MP_0003651	ENSG00000095370	abnormal axon extension_MP	SH2D3C
MP_0003651	ENSG00000139767	abnormal axon extension_MP	SRRM4
MP_0003651	ENSG00000162065	abnormal axon extension_MP	TBC1D24
MP_0003651	ENSG00000131931	abnormal axon extension_MP	THAP1
MP_0003651	ENSG00000156687	abnormal axon extension_MP	UNC5D
MP_0003651	ENSG00000179456	abnormal axon extension_MP	ZBTB18
MP_0009450	ENSG00000112414	abnormal axon fasciculation_MP	ADGRG6
MP_0009450	ENSG00000174684	abnormal axon fasciculation_MP	B4GAT1
MP_0009450	ENSG00000118432	abnormal axon fasciculation_MP	CNR1
MP_0009450	ENSG00000018236	abnormal axon fasciculation_MP	CNTN1
MP_0009450	ENSG00000214960	abnormal axon fasciculation_MP	CRPPA
MP_0009450	ENSG00000171587	abnormal axon fasciculation_MP	DSCAM
MP_0009450	ENSG00000154928	abnormal axon fasciculation_MP	EPHB1
MP_0009450	ENSG00000065361	abnormal axon fasciculation_MP	ERBB3
MP_0009450	ENSG00000174013	abnormal axon fasciculation_MP	FBXO45
MP_0009450	ENSG00000044574	abnormal axon fasciculation_MP	HSPA5
MP_0009450	ENSG00000105429	abnormal axon fasciculation_MP	MEGF8
MP_0009450	ENSG00000112333	abnormal axon fasciculation_MP	NR2E1
MP_0009450	ENSG00000148053	abnormal axon fasciculation_MP	NTRK2
MP_0009450	ENSG00000157911	abnormal axon fasciculation_MP	PEX10
MP_0009450	ENSG00000185483	abnormal axon fasciculation_MP	ROR1
MP_0009450	ENSG00000075213	abnormal axon fasciculation_MP	SEMA3A
MP_0009450	ENSG00000001617	abnormal axon fasciculation_MP	SEMA3F
MP_0009450	ENSG00000187164	abnormal axon fasciculation_MP	SHTN1
MP_0009450	ENSG00000100146	abnormal axon fasciculation_MP	SOX10
MP_0002961	ENSG00000066777	abnormal axon guidance_MP	ARFGEF1
MP_0002961	ENSG00000174684	abnormal axon guidance_MP	B4GAT1
MP_0002961	ENSG00000180828	abnormal axon guidance_MP	BHLHE22
MP_0002961	ENSG00000138696	abnormal axon guidance_MP	BMPR1B
MP_0002961	ENSG00000008300	abnormal axon guidance_MP	CELSR3
MP_0002961	ENSG00000018236	abnormal axon guidance_MP	CNTN1
MP_0002961	ENSG00000214960	abnormal axon guidance_MP	CRPPA
MP_0002961	ENSG00000187323	abnormal axon guidance_MP	DCC
MP_0002961	ENSG00000133083	abnormal axon guidance_MP	DCLK1
MP_0002961	ENSG00000125266	abnormal axon guidance_MP	EFNB2
MP_0002961	ENSG00000163064	abnormal axon guidance_MP	EN1
MP_0002961	ENSG00000154380	abnormal axon guidance_MP	ENAH
MP_0002961	ENSG00000116106	abnormal axon guidance_MP	EPHA4
MP_0002961	ENSG00000154928	abnormal axon guidance_MP	EPHB1
MP_0002961	ENSG00000133216	abnormal axon guidance_MP	EPHB2
MP_0002961	ENSG00000153266	abnormal axon guidance_MP	FEZF2
MP_0002961	ENSG00000107485	abnormal axon guidance_MP	GATA3
MP_0002961	ENSG00000120094	abnormal axon guidance_MP	HOXB1
MP_0002961	ENSG00000118263	abnormal axon guidance_MP	KLF7
MP_0002961	ENSG00000198910	abnormal axon guidance_MP	L1CAM
[truncated: 172,644 more rows]

## Sheet: Table S5
Disease ID	Mouse phenotype ID	Disease Name	Mouse phenotype Name	Euclidean distance
EFO_0008620	MP_0009050	Polycystic Kidney Disease	dilated proximal convoluted tubule_MP	153.406
EFO_0008620	MP_0003253	Polycystic Kidney Disease	dilated bile duct_MP	158.473
EFO_0008620	MP_0003327	Polycystic Kidney Disease	liver cyst_MP	159.798
EFO_0008620	MP_0003336	Polycystic Kidney Disease	pancreas cyst_MP	159.82
EFO_0008620	MP_0011307	Polycystic Kidney Disease	kidney medulla cyst_MP	164.212
EFO_0008620	MP_0003675	Polycystic Kidney Disease	kidney cyst_MP	171.342
EFO_0008620	MP_0011352	Polycystic Kidney Disease	proximal convoluted tubule brush border loss_MP	173.859
EFO_0008620	MP_0000522	Polycystic Kidney Disease	kidney cortex cyst_MP	174.183
EFO_0008620	MP_0011440	Polycystic Kidney Disease	increased kidney cell proliferation_MP	175.948
EFO_0008620	MP_0002928	Polycystic Kidney Disease	abnormal bile duct morphology_MP	176.305
EFO_0008620	MP_0011501	Polycystic Kidney Disease	increased glomerular capsule space_MP	177.62
EFO_0008620	MP_0003985	Polycystic Kidney Disease	renal fibrosis_MP	177.857
EFO_0008620	MP_0003917	Polycystic Kidney Disease	increased kidney weight_MP	178.301
EFO_0008620	MP_0002192	Polycystic Kidney Disease	hydrops fetalis_MP	179.169
EFO_0008620	MP_0002705	Polycystic Kidney Disease	dilated renal tubule_MP	180.322
EFO_0008620	MP_0003178	Polycystic Kidney Disease	left pulmonary isomerism_MP	180.396
EFO_0008620	MP_0000690	Polycystic Kidney Disease	absent spleen_MP	180.984
EFO_0008620	MP_0011066	Polycystic Kidney Disease	abnormal renal tubule epithelial cell primary cilium morphology_MP	181.502
EFO_0008620	MP_0001270	Polycystic Kidney Disease	distended abdomen_MP	182.296
EFO_0008620	MP_0001914	Polycystic Kidney Disease	hemorrhage_MP	182.455
MONDO_0006037	MP_0010460	hydrolethalus syndrome	pulmonary artery hypoplasia_MP	172.535
MONDO_0006037	MP_0012251	hydrolethalus syndrome	abnormal diaphragm development_MP	173.898
MONDO_0006037	MP_0010975	hydrolethalus syndrome	abnormal lung lobe morphology_MP	177.054
MONDO_0006037	MP_0003936	hydrolethalus syndrome	abnormal reproductive system development_MP	177.37
MONDO_0006037	MP_0005170	hydrolethalus syndrome	cleft upper lip_MP	178.411
MONDO_0006037	MP_0009743	hydrolethalus syndrome	preaxial polydactyly_MP	180.44
MONDO_0006037	MP_0006065	hydrolethalus syndrome	abnormal heart position or orientation_MP	181.154
MONDO_0006037	MP_0000153	hydrolethalus syndrome	rib bifurcation_MP	181.291
MONDO_0006037	MP_0000159	hydrolethalus syndrome	abnormal xiphoid process morphology_MP	181.417
MONDO_0006037	MP_0003924	hydrolethalus syndrome	diaphragmatic hernia_MP	181.498
MONDO_0006037	MP_0004157	hydrolethalus syndrome	interrupted aortic arch_MP	183.09
MONDO_0006037	MP_0000269	hydrolethalus syndrome	abnormal heart looping_MP	183.949
MONDO_0006037	MP_0001178	hydrolethalus syndrome	pulmonary hypoplasia_MP	184.191
MONDO_0006037	MP_0005650	hydrolethalus syndrome	abnormal limb bud morphology_MP	184.573
MONDO_0006037	MP_0004357	hydrolethalus syndrome	long tibia_MP	184.625
MONDO_0006037	MP_0000273	hydrolethalus syndrome	overriding aortic valve_MP	184.883
MONDO_0006037	MP_0000562	hydrolethalus syndrome	polydactyly_MP	185.14
MONDO_0006037	MP_0010412	hydrolethalus syndrome	atrioventricular septal defect_MP	185.183
MONDO_0006037	MP_0013294	hydrolethalus syndrome	prenatal lethality prior to heart atrial septation_MP	186.01
MONDO_0006037	MP_0001700	hydrolethalus syndrome	abnormal embryo turning_MP	186.038
MONDO_0008708	MP_0000159	acrocallosal syndrome	abnormal xiphoid process morphology_MP	166.348
MONDO_0008708	MP_0009743	acrocallosal syndrome	preaxial polydactyly_MP	169.725
MONDO_0008708	MP_0004463	acrocallosal syndrome	basisphenoid bone foramen_MP	171.817
MONDO_0008708	MP_0000075	acrocallosal syndrome	absent neurocranium_MP	171.968
MONDO_0008708	MP_0010460	acrocallosal syndrome	pulmonary artery hypoplasia_MP	172.516
MONDO_0008708	MP_0005650	acrocallosal syndrome	abnormal limb bud morphology_MP	172.809
MONDO_0008708	MP_0004462	acrocallosal syndrome	small basisphenoid bone_MP	173.052
MONDO_0008708	MP_0000023	acrocallosal syndrome	abnormal ear position_MP	173.084
MONDO_0008708	MP_0003130	acrocallosal syndrome	anal atresia_MP	173.264
MONDO_0008708	MP_0004784	acrocallosal syndrome	abnormal anterior cardinal vein morphology_MP	173.428
MONDO_0008708	MP_0000039	acrocallosal syndrome	abnormal otic capsule morphology_MP	173.494
MONDO_0008708	MP_0012251	acrocallosal syndrome	abnormal diaphragm development_MP	173.62
MONDO_0008708	MP_0012260	acrocallosal syndrome	encephalomeningocele_MP	173.679
MONDO_0008708	MP_0008915	acrocallosal syndrome	fused carpal bones_MP	174.085
MONDO_0008708	MP_0005313	acrocallosal syndrome	absent adrenal gland_MP	174.2
MONDO_0008708	MP_0002239	acrocallosal syndrome	abnormal nasal septum morphology_MP	174.265
MONDO_0008708	MP_0003161	acrocallosal syndrome	absent lateral semicircular canal_MP	174.836
MONDO_0008708	MP_0008223	acrocallosal syndrome	absent hippocampal commissure_MP	174.928
MONDO_0008708	MP_0004622	acrocallosal syndrome	sacral vertebral fusion_MP	175.007
MONDO_0008708	MP_0004361	acrocallosal syndrome	bowed ulna_MP	175.037
MONDO_0009032	MP_0004132	cranioectodermal dysplasia	absent embryonic cilia_MP	162.201
MONDO_0009032	MP_0004083	cranioectodermal dysplasia	polysyndactyly_MP	169.608
MONDO_0009032	MP_0004188	cranioectodermal dysplasia	delayed embryo turning_MP	169.669
MONDO_0009032	MP_0004252	cranioectodermal dysplasia	abnormal direction of heart looping_MP	170.277
MONDO_0009032	MP_0011998	cranioectodermal dysplasia	decreased embryonic cilium length_MP	173.315
MONDO_0009032	MP_0004672	cranioectodermal dysplasia	short ribs_MP	175.192
MONDO_0009032	MP_0000562	cranioectodermal dysplasia	polydactyly_MP	176.284
MONDO_0009032	MP_0004131	cranioectodermal dysplasia	abnormal motile primary cilium morphology_MP	176.612
MONDO_0009032	MP_0000269	cranioectodermal dysplasia	abnormal heart looping_MP	178.416
MONDO_0009032	MP_0021105	cranioectodermal dysplasia	abnormal ventral interneuron 3 morphology_MP	178.423
MONDO_0009032	MP_0006279	cranioectodermal dysplasia	abnormal limb development_MP	178.565
MONDO_0009032	MP_0009743	cranioectodermal dysplasia	preaxial polydactyly_MP	178.814
MONDO_0009032	MP_0003864	cranioectodermal dysplasia	abnormal midbrain development_MP	179.069
MONDO_0009032	MP_0004190	cranioectodermal dysplasia	abnormal direction of embryo turning_MP	179.248
MONDO_0009032	MP_0004443	cranioectodermal dysplasia	absent supraoccipital bone_MP	180.252
MONDO_0009032	MP_0000358	cranioectodermal dysplasia	abnormal cell morphology_MP	180.386
MONDO_0009032	MP_0003321	cranioectodermal dysplasia	tracheoesophageal fistula_MP	180.848
MONDO_0009032	MP_0001706	cranioectodermal dysplasia	abnormal left-right axis patterning_MP	181.101
MONDO_0009032	MP_0004596	cranioectodermal dysplasia	abnormal mandibular angle morphology_MP	181.246
MONDO_0009032	MP_0002151	cranioectodermal dysplasia	abnormal neural tube morphology_MP	181.486
MONDO_0009162	MP_0004672	Ellis-van Creveld syndrome	short ribs_MP	170.377
MONDO_0009162	MP_0011998	Ellis-van Creveld syndrome	decreased embryonic cilium length_MP	175.084
MONDO_0009162	MP_0004355	Ellis-van Creveld syndrome	short radius_MP	175.367
MONDO_0009162	MP_0003409	Ellis-van Creveld syndrome	decreased width of hypertrophic chondrocyte zone_MP	175.796
MONDO_0009162	MP_0004131	Ellis-van Creveld syndrome	abnormal motile primary cilium morphology_MP	176
MONDO_0009162	MP_0004359	Ellis-van Creveld syndrome	short ulna_MP	176.733
MONDO_0009162	MP_0004132	Ellis-van Creveld syndrome	absent embryonic cilia_MP	176.859
MONDO_0009162	MP_0004351	Ellis-van Creveld syndrome	short humerus_MP	177.125
MONDO_0009162	MP_0000925	Ellis-van Creveld syndrome	abnormal floor plate morphology_MP	178.271
MONDO_0009162	MP_0004252	Ellis-van Creveld syndrome	abnormal direction of heart looping_MP	179.86
MONDO_0009162	MP_0030610	Ellis-van Creveld syndrome	absent teeth_MP	180.164
MONDO_0009162	MP_0011711	Ellis-van Creveld syndrome	impaired osteoblast differentiation_MP	180.618
MONDO_0009162	MP_0002765	Ellis-van Creveld syndrome	short fibula_MP	180.747
MONDO_0009162	MP_0003662	Ellis-van Creveld syndrome	abnormal long bone epiphyseal plate proliferative zone_MP	181.013
MONDO_0009162	MP_0011260	Ellis-van Creveld syndrome	abnormal head mesenchyme morphology_MP	181.219
MONDO_0009162	MP_0010103	Ellis-van Creveld syndrome	small thoracic cage_MP	181.229
MONDO_0009162	MP_0000079	Ellis-van Creveld syndrome	abnormal basioccipital bone morphology_MP	181.998
MONDO_0009162	MP_0010029	Ellis-van Creveld syndrome	abnormal basicranium morphology_MP	182.08
MONDO_0009162	MP_0010099	Ellis-van Creveld syndrome	abnormal thoracic cage shape_MP	182.313
MONDO_0009162	MP_0000547	Ellis-van Creveld syndrome	short limbs_MP	182.467
MONDO_0010168	MP_0004331	Usher syndrome type 1	vestibular saccular macula degeneration_MP	133.833
MONDO_0010168	MP_0004431	Usher syndrome type 1	abnormal hair cell mechanoelectric transduction_MP	138.755
MONDO_0010168	MP_0004522	Usher syndrome type 1	abnormal orientation of cochlear hair cell stereociliary bundles_MP	140.929
MONDO_0010168	MP_0004492	Usher syndrome type 1	abnormal orientation of inner hair cell stereociliary bundles_MP	142.05
MONDO_0010168	MP_0004532	Usher syndrome type 1	abnormal inner hair cell stereociliary bundle morphology_MP	143.046
MONDO_0010168	MP_0004813	Usher syndrome type 1	absent linear vestibular evoked potential_MP	146.058
MONDO_0010168	MP_0004413	Usher syndrome type 1	absent cochlear microphonics_MP	147.293
MONDO_0010168	MP_0004515	Usher syndrome type 1	abnormal vestibular hair cell stereociliary bundle morphology_MP	149.164
MONDO_0010168	MP_0004527	Usher syndrome type 1	abnormal outer hair cell stereociliary bundle morphology_MP	150.407
MONDO_0010168	MP_0004737	Usher syndrome type 1	absent distortion product otoacoustic emissions_MP	152.916
MONDO_0010168	MP_0005307	Usher syndrome type 1	head tossing_MP	154.518
MONDO_0010168	MP_0004529	Usher syndrome type 1	decreased outer hair cell stereocilia number_MP	155.316
MONDO_0010168	MP_0002622	Usher syndrome type 1	abnormal cochlear hair cell morphology_MP	155.32
MONDO_0010168	MP_0004491	Usher syndrome type 1	abnormal orientation of outer hair cell stereociliary bundles_MP	156.355
MONDO_0010168	MP_0004521	Usher syndrome type 1	abnormal cochlear hair cell stereociliary bundle morphology_MP	157.628
MONDO_0010168	MP_0004324	Usher syndrome type 1	vestibular hair cell degeneration_MP	157.786
MONDO_0010168	MP_0002730	Usher syndrome type 1	head shaking_MP	159.823
MONDO_0010168	MP_0004362	Usher syndrome type 1	cochlear hair cell degeneration_MP	160.085
MONDO_0010168	MP_0004399	Usher syndrome type 1	abnormal cochlear outer hair cell morphology_MP	160.265
MONDO_0010168	MP_0001395	Usher syndrome type 1	bidirectional circling_MP	160.777
MONDO_0012308	MP_0003327	Joubert syndrome with renal defect	liver cyst_MP	176.341
MONDO_0012308	MP_0010572	Joubert syndrome with renal defect	persistent right dorsal aorta_MP	176.545
MONDO_0012308	MP_0004181	Joubert syndrome with renal defect	abnormal carotid artery morphology_MP	177.365
MONDO_0012308	MP_0003686	Joubert syndrome with renal defect	abnormal eye muscle morphology_MP	177.405
MONDO_0012308	MP_0005274	Joubert syndrome with renal defect	abnormal viscerocranium morphology_MP	177.419
MONDO_0012308	MP_0009907	Joubert syndrome with renal defect	decreased tongue size_MP	177.667
MONDO_0012308	MP_0008580	Joubert syndrome with renal defect	photoreceptor inner segment degeneration_MP	178.09
MONDO_0012308	MP_0002929	Joubert syndrome with renal defect	abnormal bile duct development_MP	178.323
MONDO_0012308	MP_0002239	Joubert syndrome with renal defect	abnormal nasal septum morphology_MP	178.389
MONDO_0012308	MP_0008512	Joubert syndrome with renal defect	disorganized retina inner nuclear layer_MP	179.632
MONDO_0012308	MP_0000926	Joubert syndrome with renal defect	absent floor plate_MP	179.659
MONDO_0012308	MP_0010406	Joubert syndrome with renal defect	common atrium_MP	180.372
MONDO_0012308	MP_0013848	Joubert syndrome with renal defect	subcutaneous edema_MP	180.39
MONDO_0012308	MP_0003451	Joubert syndrome with renal defect	absent olfactory bulb_MP	180.449
MONDO_0012308	MP_0005170	Joubert syndrome with renal defect	cleft upper lip_MP	180.68
MONDO_0012308	MP_0003985	Joubert syndrome with renal defect	renal fibrosis_MP	180.734
MONDO_0012308	MP_0011250	Joubert syndrome with renal defect	abdominal situs ambiguus_MP	180.852
MONDO_0012308	MP_0030975	Joubert syndrome with renal defect	placenta hemorrhage_MP	181.353
MONDO_0012308	MP_0000851	Joubert syndrome with renal defect	cerebellum hypoplasia_MP	181.609
MONDO_0012308	MP_0004268	Joubert syndrome with renal defect	abnormal optic stalk morphology_MP	181.901
MONDO_0015229	MP_0008580	Bardet-Biedl syndrome	photoreceptor inner segment degeneration_MP	154.733
MONDO_0015229	MP_0001326	Bardet-Biedl syndrome	retina degeneration_MP	157.161
MONDO_0015229	MP_0011066	Bardet-Biedl syndrome	abnormal renal tubule epithelial cell primary cilium morphology_MP	158.439
MONDO_0015229	MP_0001261	Bardet-Biedl syndrome	obese_MP	161.225
MONDO_0015229	MP_0008283	Bardet-Biedl syndrome	small hippocampus_MP	163.382
MONDO_0015229	MP_0008518	Bardet-Biedl syndrome	retina outer nuclear layer degeneration_MP	164.903
MONDO_0015229	MP_0008584	Bardet-Biedl syndrome	photoreceptor outer segment degeneration_MP	165.025
MONDO_0015229	MP_0008545	Bardet-Biedl syndrome	absent sperm flagellum_MP	165.204
MONDO_0015229	MP_0003675	Bardet-Biedl syndrome	kidney cyst_MP	167.589
MONDO_0015229	MP_0008536	Bardet-Biedl syndrome	enlarged third ventricle_MP	168.575
MONDO_0015229	MP_0008535	Bardet-Biedl syndrome	enlarged lateral ventricles_MP	168.633
MONDO_0015229	MP_0011682	Bardet-Biedl syndrome	renal glomerulus cyst_MP	169.108
MONDO_0015229	MP_0003729	Bardet-Biedl syndrome	abnormal photoreceptor outer segment morphology_MP	170.425
MONDO_0015229	MP_0012468	Bardet-Biedl syndrome	decreased striatum size_MP	171.957
MONDO_0015229	MP_0004132	Bardet-Biedl syndrome	absent embryonic cilia_MP	172.255
MONDO_0015229	MP_0000562	Bardet-Biedl syndrome	polydactyly_MP	172.557
MONDO_0015229	MP_0009743	Bardet-Biedl syndrome	preaxial polydactyly_MP	172.785
MONDO_0015229	MP_0010412	Bardet-Biedl syndrome	atrioventricular septal defect_MP	173.207
MONDO_0015229	MP_0001004	Bardet-Biedl syndrome	abnormal retina photoreceptor morphology_MP	173.792
MONDO_0015229	MP_0004491	Bardet-Biedl syndrome	abnormal orientation of outer hair cell stereociliary bundles_MP	173.824
MONDO_0015375	MP_0010460	orofaciodigital syndrome	pulmonary artery hypoplasia_MP	166.194
MONDO_0015375	MP_0005170	orofaciodigital syndrome	cleft upper lip_MP	166.855
MONDO_0015375	MP_0009743	orofaciodigital syndrome	preaxial polydactyly_MP	167.624
MONDO_0015375	MP_0000562	orofaciodigital syndrome	polydactyly_MP	169.086
MONDO_0015375	MP_0004017	orofaciodigital syndrome	duplex kidney_MP	169.685
MONDO_0015375	MP_0013203	orofaciodigital syndrome	abnormal primary cilium morphology_MP	169.694
MONDO_0015375	MP_0010412	orofaciodigital syndrome	atrioventricular septal defect_MP	174.248
MONDO_0015375	MP_0003675	orofaciodigital syndrome	kidney cyst_MP	177.051
MONDO_0015375	MP_0000926	orofaciodigital syndrome	absent floor plate_MP	177.314
MONDO_0015375	MP_0000111	orofaciodigital syndrome	cleft palate_MP	177.367
MONDO_0015375	MP_0003321	orofaciodigital syndrome	tracheoesophageal fistula_MP	177.735
MONDO_0015375	MP_0011066	orofaciodigital syndrome	abnormal renal tubule epithelial cell primary cilium morphology_MP	178.084
MONDO_0015375	MP_0001178	orofaciodigital syndrome	pulmonary hypoplasia_MP	178.354
MONDO_0015375	MP_0004320	orofaciodigital syndrome	split sternum_MP	178.414
MONDO_0015375	MP_0001293	orofaciodigital syndrome	anophthalmia_MP	178.746
MONDO_0015375	MP_0000914	orofaciodigital syndrome	exencephaly_MP	178.988
MONDO_0015375	MP_0002633	orofaciodigital syndrome	persistent truncus arteriosis_MP	179.045
MONDO_0015375	MP_0004252	orofaciodigital syndrome	abnormal direction of heart looping_MP	179.788
MONDO_0015375	MP_0000284	orofaciodigital syndrome	double outlet right ventricle_MP	180.432
MONDO_0015375	MP_0011100	orofaciodigital syndrome	preweaning lethality, complete penetrance_MP	180.59
MONDO_0015461	MP_0004132	short rib-polydactyly syndrome	absent embryonic cilia_MP	153.539
MONDO_0015461	MP_0004252	short rib-polydactyly syndrome	abnormal direction of heart looping_MP	163.275
MONDO_0015461	MP_0004131	short rib-polydactyly syndrome	abnormal motile primary cilium morphology_MP	170.756
MONDO_0015461	MP_0000562	short rib-polydactyly syndrome	polydactyly_MP	171.685
MONDO_0015461	MP_0001706	short rib-polydactyly syndrome	abnormal left-right axis patterning_MP	172.975
MONDO_0015461	MP_0002151	short rib-polydactyly syndrome	abnormal neural tube morphology_MP	175.926
MONDO_0015461	MP_0003321	short rib-polydactyly syndrome	tracheoesophageal fistula_MP	176.512
MONDO_0015461	MP_0000452	short rib-polydactyly syndrome	abnormal mouth morphology_MP	176.87
MONDO_0015461	MP_0000269	short rib-polydactyly syndrome	abnormal heart looping_MP	177.266
MONDO_0015461	MP_0000358	short rib-polydactyly syndrome	abnormal cell morphology_MP	178.116
MONDO_0015461	MP_0001700	short rib-polydactyly syndrome	abnormal embryo turning_MP	178.137
MONDO_0015461	MP_0010413	short rib-polydactyly syndrome	complete atrioventricular septal defect_MP	179.19
MONDO_0015461	MP_0009743	short rib-polydactyly syndrome	preaxial polydactyly_MP	179.48
MONDO_0015461	MP_0010412	short rib-polydactyly syndrome	atrioventricular septal defect_MP	179.975
MONDO_0015461	MP_0000925	short rib-polydactyly syndrome	abnormal floor plate morphology_MP	180.461
MONDO_0015461	MP_0000914	short rib-polydactyly syndrome	exencephaly_MP	180.486
MONDO_0015461	MP_0000428	short rib-polydactyly syndrome	abnormal craniofacial morphology_MP	180.615
MONDO_0015461	MP_0003675	short rib-polydactyly syndrome	kidney cyst_MP	180.66
MONDO_0015461	MP_0013203	short rib-polydactyly syndrome	abnormal primary cilium morphology_MP	180.856
MONDO_0015461	MP_0005157	short rib-polydactyly syndrome	holoprosencephaly_MP	181.593
MONDO_0015993	MP_0001006	cone-rod dystrophy	abnormal retina cone cell morphology_MP	146.164
MONDO_0015993	MP_0008450	cone-rod dystrophy	retina photoreceptor degeneration_MP	159.091
MONDO_0015993	MP_0008444	cone-rod dystrophy	retina cone cell degeneration_MP	160.244
MONDO_0015993	MP_0012671	cone-rod dystrophy	retina spots_MP	161.851
MONDO_0015993	MP_0004021	cone-rod dystrophy	abnormal rod electrophysiology_MP	162.808
MONDO_0015993	MP_0008518	cone-rod dystrophy	retina outer nuclear layer degeneration_MP	163.052
MONDO_0015993	MP_0008515	cone-rod dystrophy	thin retina outer nuclear layer_MP	163.239
MONDO_0015993	MP_0008446	cone-rod dystrophy	decreased retina cone cell number_MP	163.424
MONDO_0015993	MP_0004022	cone-rod dystrophy	abnormal cone electrophysiology_MP	163.635
MONDO_0015993	MP_0003729	cone-rod dystrophy	abnormal photoreceptor outer segment morphology_MP	164.29
MONDO_0015993	MP_0012143	cone-rod dystrophy	decreased a-wave amplitude_MP	164.851
MONDO_0015993	MP_0001326	cone-rod dystrophy	retina degeneration_MP	165.188
MONDO_0015993	MP_0008451	cone-rod dystrophy	retina rod cell degeneration_MP	165.526
MONDO_0015993	MP_0008456	cone-rod dystrophy	abnormal retina rod cell outer segment morphology_MP	165.597
MONDO_0015993	MP_0008587	cone-rod dystrophy	short photoreceptor outer segment_MP	165.936
MONDO_0015993	MP_0012144	cone-rod dystrophy	decreased b-wave amplitude_MP	166.781
MONDO_0015993	MP_0005551	cone-rod dystrophy	abnormal eye electrophysiology_MP	167.618
MONDO_0015993	MP_0003730	cone-rod dystrophy	abnormal photoreceptor inner segment morphology_MP	167.928
MONDO_0015993	MP_0012029	cone-rod dystrophy	abnormal electroretinogram waveform feature_MP	168.344
MONDO_0015993	MP_0001004	cone-rod dystrophy	abnormal retina photoreceptor morphology_MP	168.732
MONDO_0016364	MP_0011066	Joubert syndrome with ocular defect	abnormal renal tubule epithelial cell primary cilium morphology_MP	151.613
MONDO_0016364	MP_0000522	Joubert syndrome with ocular defect	kidney cortex cyst_MP	168.284
MONDO_0016364	MP_0002828	Joubert syndrome with ocular defect	abnormal renal glomerular capsule morphology_MP	171.19
MONDO_0016364	MP_0000358	Joubert syndrome with ocular defect	abnormal cell morphology_MP	171.412
MONDO_0016364	MP_0000864	Joubert syndrome with ocular defect	abnormal cerebellum vermis morphology_MP	171.978
MONDO_0016364	MP_0009719	Joubert syndrome with ocular defect	reduced cerebellar foliation_MP	172.874
MONDO_0016364	MP_0000562	Joubert syndrome with ocular defect	polydactyly_MP	174.378
MONDO_0016364	MP_0008528	Joubert syndrome with ocular defect	polycystic kidney_MP	176.273
MONDO_0016364	MP_0008540	Joubert syndrome with ocular defect	abnormal cerebral hemisphere morphology_MP	176.465
MONDO_0016364	MP_0011998	Joubert syndrome with ocular defect	decreased embryonic cilium length_MP	178.361
MONDO_0016364	MP_0003675	Joubert syndrome with ocular defect	kidney cyst_MP	178.569
MONDO_0016364	MP_0000866	Joubert syndrome with ocular defect	cerebellum vermis hypoplasia_MP	178.747
MONDO_0016364	MP_0008580	Joubert syndrome with ocular defect	photoreceptor inner segment degeneration_MP	178.843
MONDO_0016364	MP_0003327	Joubert syndrome with ocular defect	liver cyst_MP	179.657
MONDO_0016364	MP_0009743	Joubert syndrome with ocular defect	preaxial polydactyly_MP	179.721
MONDO_0016364	MP_0004133	Joubert syndrome with ocular defect	heterotaxia_MP	179.742
MONDO_0016364	MP_0010807	Joubert syndrome with ocular defect	abnormal stomach position or orientation_MP	180.087
MONDO_0016364	MP_0009883	Joubert syndrome with ocular defect	palatal shelf hypoplasia_MP	180.105
MONDO_0016364	MP_0006072	Joubert syndrome with ocular defect	abnormal retina apoptosis_MP	180.15
MONDO_0016364	MP_0004320	Joubert syndrome with ocular defect	split sternum_MP	180.219
MONDO_0016484	MP_0004529	Usher syndrome type 2	decreased outer hair cell stereocilia number_MP	150.18
MONDO_0016484	MP_0004434	Usher syndrome type 2	abnormal cochlear outer hair cell physiology_MP	150.616
MONDO_0016484	MP_0004527	Usher syndrome type 2	abnormal outer hair cell stereociliary bundle morphology_MP	154.12
MONDO_0016484	MP_0004413	Usher syndrome type 2	absent cochlear microphonics_MP	156.698
MONDO_0016484	MP_0004431	Usher syndrome type 2	abnormal hair cell mechanoelectric transduction_MP	158.856
MONDO_0016484	MP_0004515	Usher syndrome type 2	abnormal vestibular hair cell stereociliary bundle morphology_MP	159.158
MONDO_0016484	MP_0004521	Usher syndrome type 2	abnormal cochlear hair cell stereociliary bundle morphology_MP	162.217
MONDO_0016484	MP_0004737	Usher syndrome type 2	absent distortion product otoacoustic emissions_MP	163.054
MONDO_0016484	MP_0004399	Usher syndrome type 2	abnormal cochlear outer hair cell morphology_MP	164.735
MONDO_0016484	MP_0004532	Usher syndrome type 2	abnormal inner hair cell stereociliary bundle morphology_MP	166.436
MONDO_0016484	MP_0004362	Usher syndrome type 2	cochlear hair cell degeneration_MP	167.52
MONDO_0016484	MP_0001967	Usher syndrome type 2	deafness_MP	169.488
MONDO_0016484	MP_0004491	Usher syndrome type 2	abnormal orientation of outer hair cell stereociliary bundles_MP	169.541
MONDO_0016484	MP_0004331	Usher syndrome type 2	vestibular saccular macula degeneration_MP	171.998
MONDO_0016484	MP_0004748	Usher syndrome type 2	increased susceptibility to age-related hearing loss_MP	172.219
MONDO_0016484	MP_0004736	Usher syndrome type 2	abnormal distortion product otoacoustic emission_MP	172.297
MONDO_0016484	MP_0005307	Usher syndrome type 2	head tossing_MP	172.845
MONDO_0016484	MP_0004404	Usher syndrome type 2	cochlear outer hair cell degeneration_MP	173.651
MONDO_0016484	MP_0004402	Usher syndrome type 2	decreased cochlear outer hair cell number_MP	174.358
MONDO_0016484	MP_0004492	Usher syndrome type 2	abnormal orientation of inner hair cell stereociliary bundles_MP	175.695
MONDO_0016485	MP_0004716	Usher syndrome type 3	abnormal cochlear nerve morphology_MP	179.852
MONDO_0016485	MP_0004814	Usher syndrome type 3	reduced linear vestibular evoked potential_MP	180.236
MONDO_0016485	MP_0004465	Usher syndrome type 3	degeneration of organ of Corti supporting cells_MP	180.733
MONDO_0016485	MP_0004746	Usher syndrome type 3	abnormal cochlear IHC afferent innervation pattern_MP	180.839
MONDO_0016485	MP_0004433	Usher syndrome type 3	abnormal cochlear inner hair cell physiology_MP	181.914
MONDO_0016485	MP_0009939	Usher syndrome type 3	abnormal hippocampus neuron morphology_MP	182.149
MONDO_0016485	MP_0005059	Usher syndrome type 3	lysosomal protein accumulation_MP	182.426
MONDO_0016485	MP_0004085	Usher syndrome type 3	abnormal heartbeat_MP	182.687
MONDO_0016485	MP_0004532	Usher syndrome type 3	abnormal inner hair cell stereociliary bundle morphology_MP	183.046
MONDO_0016485	MP_0004491	Usher syndrome type 3	abnormal orientation of outer hair cell stereociliary bundles_MP	183.483
MONDO_0016485	MP_0001967	Usher syndrome type 3	deafness_MP	183.715
MONDO_0016485	MP_0004521	Usher syndrome type 3	abnormal cochlear hair cell stereociliary bundle morphology_MP	184.453
MONDO_0016485	MP_0004527	Usher syndrome type 3	abnormal outer hair cell stereociliary bundle morphology_MP	184.504
MONDO_0016485	MP_0008587	Usher syndrome type 3	short photoreceptor outer segment_MP	184.716
MONDO_0016485	MP_0004737	Usher syndrome type 3	absent distortion product otoacoustic emissions_MP	185.033
MONDO_0016485	MP_0008515	Usher syndrome type 3	thin retina outer nuclear layer_MP	185.664
MONDO_0016485	MP_0008450	Usher syndrome type 3	retina photoreceptor degeneration_MP	185.719
MONDO_0016485	MP_0000136	Usher syndrome type 3	abnormal microglial cell morphology_MP	185.956
MONDO_0016485	MP_0004000	Usher syndrome type 3	impaired passive avoidance behavior_MP	186.075
MONDO_0016485	MP_0002446	Usher syndrome type 3	abnormal macrophage morphology_MP	186.318
MONDO_0017842	MP_0008580	Senior-Loken syndrome	photoreceptor inner segment degeneration_MP	162.035
MONDO_0017842	MP_0011682	Senior-Loken syndrome	renal glomerulus cyst_MP	165.11
MONDO_0017842	MP_0011066	Senior-Loken syndrome	abnormal renal tubule epithelial cell primary cilium morphology_MP	165.967
MONDO_0017842	MP_0003985	Senior-Loken syndrome	renal fibrosis_MP	169.513
MONDO_0017842	MP_0003675	Senior-Loken syndrome	kidney cyst_MP	169.542
MONDO_0017842	MP_0008584	Senior-Loken syndrome	photoreceptor outer segment degeneration_MP	170.96
MONDO_0017842	MP_0000522	Senior-Loken syndrome	kidney cortex cyst_MP	171.321
MONDO_0017842	MP_0013203	Senior-Loken syndrome	abnormal primary cilium morphology_MP	171.453
MONDO_0017842	MP_0000562	Senior-Loken syndrome	polydactyly_MP	173.296
MONDO_0017842	MP_0008518	Senior-Loken syndrome	retina outer nuclear layer degeneration_MP	174.264
MONDO_0017842	MP_0008057	Senior-Loken syndrome	abnormal DNA replication_MP	174.573
MONDO_0017842	MP_0004132	Senior-Loken syndrome	absent embryonic cilia_MP	175.585
MONDO_0017842	MP_0008528	Senior-Loken syndrome	polycystic kidney_MP	176.159
MONDO_0017842	MP_0008515	Senior-Loken syndrome	thin retina outer nuclear layer_MP	176.528
MONDO_0017842	MP_0004860	Senior-Loken syndrome	dilated kidney collecting duct_MP	176.582
MONDO_0017842	MP_0012671	Senior-Loken syndrome	retina spots_MP	176.995
MONDO_0017842	MP_0001326	Senior-Loken syndrome	retina degeneration_MP	177.046
MONDO_0017842	MP_0008450	Senior-Loken syndrome	retina photoreceptor degeneration_MP	177.201
MONDO_0017842	MP_0002705	Senior-Loken syndrome	dilated renal tubule_MP	177.989
MONDO_0017842	MP_0009743	Senior-Loken syndrome	preaxial polydactyly_MP	178.029
MONDO_0018342	MP_0004132	Joubert syndrome with Jeune asphyxiating thoracic dystrophy	absent embryonic cilia_MP	174.087
MONDO_0018342	MP_0030943	Joubert syndrome with Jeune asphyxiating thoracic dystrophy	abnormal centrosome morphology_MP	174.592
MONDO_0018342	MP_0004252	Joubert syndrome with Jeune asphyxiating thoracic dystrophy	abnormal direction of heart looping_MP	179.622
MONDO_0018342	MP_0001706	Joubert syndrome with Jeune asphyxiating thoracic dystrophy	abnormal left-right axis patterning_MP	182.086
MONDO_0018342	MP_0000358	Joubert syndrome with Jeune asphyxiating thoracic dystrophy	abnormal cell morphology_MP	184.162
MONDO_0018342	MP_0001787	Joubert syndrome with Jeune asphyxiating thoracic dystrophy	pericardial edema_MP	185.547
MONDO_0018342	MP_0002151	Joubert syndrome with Jeune asphyxiating thoracic dystrophy	abnormal neural tube morphology_MP	187.313
MONDO_0018342	MP_0005554	Joubert syndrome with Jeune asphyxiating thoracic dystrophy	decreased circulating creatinine level_MP	188.088
MONDO_0018342	MP_0001730	Joubert syndrome with Jeune asphyxiating thoracic dystrophy	embryonic growth arrest_MP	188.838
MONDO_0018342	MP_0000562	Joubert syndrome with Jeune asphyxiating thoracic dystrophy	polydactyly_MP	189.328
MONDO_0018342	MP_0001914	Joubert syndrome with Jeune asphyxiating thoracic dystrophy	hemorrhage_MP	189.719
MONDO_0018342	MP_0009743	Joubert syndrome with Jeune asphyxiating thoracic dystrophy	preaxial polydactyly_MP	189.929
MONDO_0018342	MP_0011098	Joubert syndrome with Jeune asphyxiating thoracic dystrophy	embryonic lethality during organogenesis, complete penetrance_MP	189.999
MONDO_0018342	MP_0010124	Joubert syndrome with Jeune asphyxiating thoracic dystrophy	decreased bone mineral content_MP	190.348
MONDO_0018342	MP_0011066	Joubert syndrome with Jeune asphyxiating thoracic dystrophy	abnormal renal tubule epithelial cell primary cilium morphology_MP	190.724
MONDO_0018342	MP_0013203	Joubert syndrome with Jeune asphyxiating thoracic dystrophy	abnormal primary cilium morphology_MP	190.955
MONDO_0018342	MP_0000914	Joubert syndrome with Jeune asphyxiating thoracic dystrophy	exencephaly_MP	191.271
MONDO_0018342	MP_0000925	Joubert syndrome with Jeune asphyxiating thoracic dystrophy	abnormal floor plate morphology_MP	191.34
MONDO_0018342	MP_0003675	Joubert syndrome with Jeune asphyxiating thoracic dystrophy	kidney cyst_MP	191.481
MONDO_0018342	MP_0000926	Joubert syndrome with Jeune asphyxiating thoracic dystrophy	absent floor plate_MP	191.604
MONDO_0018772	MP_0009743	Joubert syndrome	preaxial polydactyly_MP	155.916
MONDO_0018772	MP_0011066	Joubert syndrome	abnormal renal tubule epithelial cell primary cilium morphology_MP	161.365
MONDO_0018772	MP_0004132	Joubert syndrome	absent embryonic cilia_MP	161.4
MONDO_0018772	MP_0000562	Joubert syndrome	polydactyly_MP	162.055
MONDO_0018772	MP_0000926	Joubert syndrome	absent floor plate_MP	166.457
MONDO_0018772	MP_0013203	Joubert syndrome	abnormal primary cilium morphology_MP	166.917
MONDO_0018772	MP_0004252	Joubert syndrome	abnormal direction of heart looping_MP	168.651
MONDO_0018772	MP_0005157	Joubert syndrome	holoprosencephaly_MP	168.999
MONDO_0018772	MP_0001706	Joubert syndrome	abnormal left-right axis patterning_MP	169.431
MONDO_0018772	MP_0000914	Joubert syndrome	exencephaly_MP	169.488
MONDO_0018772	MP_0010412	Joubert syndrome	atrioventricular septal defect_MP	170.422
MONDO_0018772	MP_0003675	Joubert syndrome	kidney cyst_MP	170.919
MONDO_0018772	MP_0002151	Joubert syndrome	abnormal neural tube morphology_MP	172.046
MONDO_0018772	MP_0011100	Joubert syndrome	preweaning lethality, complete penetrance_MP	172.517
MONDO_0018772	MP_0000111	Joubert syndrome	cleft palate_MP	173.207
MONDO_0018772	MP_0004261	Joubert syndrome	abnormal embryonic neuroepithelium morphology_MP	173.433
MONDO_0018772	MP_0000925	Joubert syndrome	abnormal floor plate morphology_MP	173.509
MONDO_0018772	MP_0000358	Joubert syndrome	abnormal cell morphology_MP	174.123
MONDO_0018772	MP_0000284	Joubert syndrome	double outlet right ventricle_MP	174.573
MONDO_0018772	MP_0001293	Joubert syndrome	anophthalmia_MP	175.518
MONDO_0018921	MP_0011066	Meckel syndrome	abnormal renal tubule epithelial cell primary cilium morphology_MP	150.107
MONDO_0018921	MP_0009743	Meckel syndrome	preaxial polydactyly_MP	153.9
MONDO_0018921	MP_0000926	Meckel syndrome	absent floor plate_MP	159.821
MONDO_0018921	MP_0005157	Meckel syndrome	holoprosencephaly_MP	161.322
MONDO_0018921	MP_0000562	Meckel syndrome	polydactyly_MP	165.011
MONDO_0018921	MP_0004132	Meckel syndrome	absent embryonic cilia_MP	167.117
MONDO_0018921	MP_0004261	Meckel syndrome	abnormal embryonic neuroepithelium morphology_MP	168.545
MONDO_0018921	MP_0003675	Meckel syndrome	kidney cyst_MP	169.966
MONDO_0018921	MP_0004017	Meckel syndrome	duplex kidney_MP	170.624
MONDO_0018921	MP_0002929	Meckel syndrome	abnormal bile duct development_MP	172.096
MONDO_0018921	MP_0000358	Meckel syndrome	abnormal cell morphology_MP	172.126
MONDO_0018921	MP_0004133	Meckel syndrome	heterotaxia_MP	172.14
MONDO_0018921	MP_0013203	Meckel syndrome	abnormal primary cilium morphology_MP	172.457
MONDO_0018921	MP_0005170	Meckel syndrome	cleft upper lip_MP	172.924
MONDO_0018921	MP_0008528	Meckel syndrome	polycystic kidney_MP	173.29
MONDO_0018921	MP_0000111	Meckel syndrome	cleft palate_MP	173.352
MONDO_0018921	MP_0000914	Meckel syndrome	exencephaly_MP	173.393
MONDO_0018921	MP_0010412	Meckel syndrome	atrioventricular septal defect_MP	173.754
MONDO_0018921	MP_0011998	Meckel syndrome	decreased embryonic cilium length_MP	174.408
MONDO_0018921	MP_0000866	Meckel syndrome	cerebellum vermis hypoplasia_MP	174.775
MONDO_0018998	MP_0012671	Leber congenital amaurosis	retina spots_MP	142.496
MONDO_0018998	MP_0008450	Leber congenital amaurosis	retina photoreceptor degeneration_MP	144.135
MONDO_0018998	MP_0008515	Leber congenital amaurosis	thin retina outer nuclear layer_MP	146.443
MONDO_0018998	MP_0003729	Leber congenital amaurosis	abnormal photoreceptor outer segment morphology_MP	147.507
MONDO_0018998	MP_0004021	Leber congenital amaurosis	abnormal rod electrophysiology_MP	150.514
MONDO_0018998	MP_0004022	Leber congenital amaurosis	abnormal cone electrophysiology_MP	150.748
MONDO_0018998	MP_0008584	Leber congenital amaurosis	photoreceptor outer segment degeneration_MP	152.797
MONDO_0018998	MP_0001326	Leber congenital amaurosis	retina degeneration_MP	155.369
MONDO_0018998	MP_0008451	Leber congenital amaurosis	retina rod cell degeneration_MP	155.592
MONDO_0018998	MP_0001004	Leber congenital amaurosis	abnormal retina photoreceptor morphology_MP	156.022
MONDO_0018998	MP_0008582	Leber congenital amaurosis	short photoreceptor inner segment_MP	156.136
MONDO_0018998	MP_0008587	Leber congenital amaurosis	short photoreceptor outer segment_MP	157.655
MONDO_0018998	MP_0005551	Leber congenital amaurosis	abnormal eye electrophysiology_MP	157.795
MONDO_0018998	MP_0008444	Leber congenital amaurosis	retina cone cell degeneration_MP	159.622
MONDO_0018998	MP_0001006	Leber congenital amaurosis	abnormal retina cone cell morphology_MP	160.047
MONDO_0018998	MP_0008518	Leber congenital amaurosis	retina outer nuclear layer degeneration_MP	160.6
MONDO_0018998	MP_0008586	Leber congenital amaurosis	disorganized photoreceptor outer segment_MP	161.254
MONDO_0018998	MP_0003730	Leber congenital amaurosis	abnormal photoreceptor inner segment morphology_MP	161.94
MONDO_0018998	MP_0003728	Leber congenital amaurosis	abnormal retina photoreceptor layer morphology_MP	162.258
MONDO_0018998	MP_0008456	Leber congenital amaurosis	abnormal retina rod cell outer segment morphology_MP	163.441
MONDO_0019005	MP_0011066	nephronophthisis	abnormal renal tubule epithelial cell primary cilium morphology_MP	162.881
MONDO_0019005	MP_0011682	nephronophthisis	renal glomerulus cyst_MP	163.57
MONDO_0019005	MP_0003675	nephronophthisis	kidney cyst_MP	169.042
MONDO_0019005	MP_0000522	nephronophthisis	kidney cortex cyst_MP	169.836
MONDO_0019005	MP_0008528	nephronophthisis	polycystic kidney_MP	172.842
MONDO_0019005	MP_0010412	nephronophthisis	atrioventricular septal defect_MP	173.112
MONDO_0019005	MP_0004860	nephronophthisis	dilated kidney collecting duct_MP	173.59
MONDO_0019005	MP_0004133	nephronophthisis	heterotaxia_MP	173.795
MONDO_0019005	MP_0008580	nephronophthisis	photoreceptor inner segment degeneration_MP	174.326
MONDO_0019005	MP_0000531	nephronophthisis	right pulmonary isomerism_MP	175.979
MONDO_0019005	MP_0002767	nephronophthisis	situs ambiguus_MP	176.239
MONDO_0019005	MP_0011307	nephronophthisis	kidney medulla cyst_MP	176.525
MONDO_0019005	MP_0000562	nephronophthisis	polydactyly_MP	176.808
MONDO_0019005	MP_0004132	nephronophthisis	absent embryonic cilia_MP	177.215
MONDO_0019005	MP_0000358	nephronophthisis	abnormal cell morphology_MP	177.24
MONDO_0019005	MP_0000284	nephronophthisis	double outlet right ventricle_MP	177.495
MONDO_0019005	MP_0009050	nephronophthisis	dilated proximal convoluted tubule_MP	177.618
MONDO_0019005	MP_0010422	nephronophthisis	heart right ventricle hypoplasia_MP	178.023
MONDO_0019005	MP_0003985	nephronophthisis	renal fibrosis_MP	178.198
MONDO_0019005	MP_0003917	nephronophthisis	increased kidney weight_MP	178.954
MONDO_custom	MP_0003729	cilia-associated retinitis pigmentosa	abnormal photoreceptor outer segment morphology_MP	139.166
MONDO_custom	MP_0008515	cilia-associated retinitis pigmentosa	thin retina outer nuclear layer_MP	142.706
MONDO_custom	MP_0001326	cilia-associated retinitis pigmentosa	retina degeneration_MP	144.78
MONDO_custom	MP_0008450	cilia-associated retinitis pigmentosa	retina photoreceptor degeneration_MP	146.072
MONDO_custom	MP_0001004	cilia-associated retinitis pigmentosa	abnormal retina photoreceptor morphology_MP	149.392
MONDO_custom	MP_0008586	cilia-associated retinitis pigmentosa	disorganized photoreceptor outer segment_MP	149.932
MONDO_custom	MP_0004021	cilia-associated retinitis pigmentosa	abnormal rod electrophysiology_MP	150.217
MONDO_custom	MP_0001327	cilia-associated retinitis pigmentosa	decreased retina photoreceptor cell number_MP	150.478
MONDO_custom	MP_0008451	cilia-associated retinitis pigmentosa	retina rod cell degeneration_MP	150.643
MONDO_custom	MP_0004022	cilia-associated retinitis pigmentosa	abnormal cone electrophysiology_MP	151.341
MONDO_custom	MP_0008587	cilia-associated retinitis pigmentosa	short photoreceptor outer segment_MP	152.401
MONDO_custom	MP_0008518	cilia-associated retinitis pigmentosa	retina outer nuclear layer degeneration_MP	153.54
MONDO_custom	MP_0008444	cilia-associated retinitis pigmentosa	retina cone cell degeneration_MP	154.237
MONDO_custom	MP_0008585	cilia-associated retinitis pigmentosa	absent photoreceptor outer segment_MP	155.544
MONDO_custom	MP_0008584	cilia-associated retinitis pigmentosa	photoreceptor outer segment degeneration_MP	156.796
MONDO_custom	MP_0012671	cilia-associated retinitis pigmentosa	retina spots_MP	160.359
MONDO_custom	MP_0005551	cilia-associated retinitis pigmentosa	abnormal eye electrophysiology_MP	160.447
MONDO_custom	MP_0012029	cilia-associated retinitis pigmentosa	abnormal electroretinogram waveform feature_MP	160.974
MONDO_custom	MP_0012143	cilia-associated retinitis pigmentosa	decreased a-wave amplitude_MP	161.026
MONDO_custom	MP_0003730	cilia-associated retinitis pigmentosa	abnormal photoreceptor inner segment morphology_MP	161.433

## Sheet: Table S6
Ancestor ID	Ancestor name	Mouse phenotype ID	Mouse phenotype name
MP_0005367	renal/urinary system phenotype	MP_0009050	dilated proximal convoluted tubule_MP
MP_0005379	endocrine/exocrine gland phenotype	MP_0003253	dilated bile duct_MP
MP_0005370	liver/biliary system phenotype	MP_0003253	dilated bile duct_MP
MP_0005370	liver/biliary system phenotype	MP_0003327	liver cyst_MP
MP_0005378	growth/size/body region phenotype	MP_0003327	liver cyst_MP
MP_0005379	endocrine/exocrine gland phenotype	MP_0003336	pancreas cyst_MP
MP_0005378	growth/size/body region phenotype	MP_0003336	pancreas cyst_MP
MP_0005367	renal/urinary system phenotype	MP_0011307	kidney medulla cyst_MP
MP_0005378	growth/size/body region phenotype	MP_0011307	kidney medulla cyst_MP
MP_0005367	renal/urinary system phenotype	MP_0003675	kidney cyst_MP
MP_0005378	growth/size/body region phenotype	MP_0003675	kidney cyst_MP
MP_0005367	renal/urinary system phenotype	MP_0011352	proximal convoluted tubule brush border loss_MP
MP_0005367	renal/urinary system phenotype	MP_0000522	kidney cortex cyst_MP
MP_0005378	growth/size/body region phenotype	MP_0000522	kidney cortex cyst_MP
MP_0005384	cellular phenotype	MP_0011440	increased kidney cell proliferation_MP
MP_0005367	renal/urinary system phenotype	MP_0011440	increased kidney cell proliferation_MP
MP_0005379	endocrine/exocrine gland phenotype	MP_0002928	abnormal bile duct morphology_MP
MP_0005370	liver/biliary system phenotype	MP_0002928	abnormal bile duct morphology_MP
MP_0005367	renal/urinary system phenotype	MP_0011501	increased glomerular capsule space_MP
MP_0005367	renal/urinary system phenotype	MP_0003985	renal fibrosis_MP
MP_0005367	renal/urinary system phenotype	MP_0003917	increased kidney weight_MP
MP_0005378	growth/size/body region phenotype	MP_0003917	increased kidney weight_MP
MP_0005376	homeostasis/metabolism phenotype	MP_0002192	hydrops fetalis_MP
MP_0005367	renal/urinary system phenotype	MP_0002705	dilated renal tubule_MP
MP_0005378	growth/size/body region phenotype	MP_0003178	left pulmonary isomerism_MP
MP_0005388	respiratory system phenotype	MP_0003178	left pulmonary isomerism_MP
MP_0005397	hematopoietic system phenotype	MP_0000690	absent spleen_MP
MP_0005387	immune system phenotype	MP_0000690	absent spleen_MP
MP_0005367	renal/urinary system phenotype	MP_0011066	abnormal renal tubule epithelial cell primary cilium morphology_MP
MP_0005384	cellular phenotype	MP_0011066	abnormal renal tubule epithelial cell primary cilium morphology_MP
MP_0005378	growth/size/body region phenotype	MP_0001270	distended abdomen_MP
MP_0005385	cardiovascular system phenotype	MP_0001914	hemorrhage_MP
MP_0005385	cardiovascular system phenotype	MP_0010460	pulmonary artery hypoplasia_MP
MP_0005369	muscle phenotype	MP_0012251	abnormal diaphragm development_MP
MP_0005388	respiratory system phenotype	MP_0010975	abnormal lung lobe morphology_MP
MP_0005389	reproductive system phenotype	MP_0003936	abnormal reproductive system development_MP
MP_0005382	craniofacial phenotype	MP_0005170	cleft upper lip_MP
MP_0005378	growth/size/body region phenotype	MP_0005170	cleft upper lip_MP
MP_0005371	limbs/digits/tail phenotype	MP_0009743	preaxial polydactyly_MP
MP_0005385	cardiovascular system phenotype	MP_0006065	abnormal heart position or orientation_MP
MP_0005390	skeleton phenotype	MP_0000153	rib bifurcation_MP
MP_0005390	skeleton phenotype	MP_0000159	abnormal xiphoid process morphology_MP
MP_0005369	muscle phenotype	MP_0003924	diaphragmatic hernia_MP
MP_0005385	cardiovascular system phenotype	MP_0004157	interrupted aortic arch_MP
MP_0005385	cardiovascular system phenotype	MP_0000269	abnormal heart looping_MP
MP_0005388	respiratory system phenotype	MP_0001178	pulmonary hypoplasia_MP
MP_0005380	embryo phenotype	MP_0005650	abnormal limb bud morphology_MP
MP_0005371	limbs/digits/tail phenotype	MP_0005650	abnormal limb bud morphology_MP
MP_0005371	limbs/digits/tail phenotype	MP_0004357	long tibia_MP
MP_0005390	skeleton phenotype	MP_0004357	long tibia_MP
MP_0005385	cardiovascular system phenotype	MP_0000273	overriding aortic valve_MP
MP_0005371	limbs/digits/tail phenotype	MP_0000562	polydactyly_MP
MP_0005385	cardiovascular system phenotype	MP_0010412	atrioventricular septal defect_MP
MP_0010768	mortality/aging	MP_0013294	prenatal lethality prior to heart atrial septation_MP
MP_0005380	embryo phenotype	MP_0001700	abnormal embryo turning_MP
MP_0005382	craniofacial phenotype	MP_0004463	basisphenoid bone foramen_MP
MP_0005390	skeleton phenotype	MP_0004463	basisphenoid bone foramen_MP
MP_0005382	craniofacial phenotype	MP_0000075	absent neurocranium_MP
MP_0005390	skeleton phenotype	MP_0000075	absent neurocranium_MP
MP_0005382	craniofacial phenotype	MP_0004462	small basisphenoid bone_MP
MP_0005390	skeleton phenotype	MP_0004462	small basisphenoid bone_MP
MP_0005382	craniofacial phenotype	MP_0000023	abnormal ear position_MP
MP_0005378	growth/size/body region phenotype	MP_0000023	abnormal ear position_MP
MP_0005377	hearing/vestibular/ear phenotype	MP_0000023	abnormal ear position_MP
MP_0005381	digestive/alimentary phenotype	MP_0003130	anal atresia_MP
MP_0005385	cardiovascular system phenotype	MP_0004784	abnormal anterior cardinal vein morphology_MP
MP_0005377	hearing/vestibular/ear phenotype	MP_0000039	abnormal otic capsule morphology_MP
MP_0003631	nervous system phenotype	MP_0012260	encephalomeningocele_MP
MP_0005371	limbs/digits/tail phenotype	MP_0008915	fused carpal bones_MP
MP_0005390	skeleton phenotype	MP_0008915	fused carpal bones_MP
MP_0005379	endocrine/exocrine gland phenotype	MP_0005313	absent adrenal gland_MP
MP_0005388	respiratory system phenotype	MP_0002239	abnormal nasal septum morphology_MP
MP_0005382	craniofacial phenotype	MP_0002239	abnormal nasal septum morphology_MP
MP_0005378	growth/size/body region phenotype	MP_0002239	abnormal nasal septum morphology_MP
MP_0005377	hearing/vestibular/ear phenotype	MP_0003161	absent lateral semicircular canal_MP
MP_0003631	nervous system phenotype	MP_0008223	absent hippocampal commissure_MP
MP_0005390	skeleton phenotype	MP_0004622	sacral vertebral fusion_MP
MP_0005371	limbs/digits/tail phenotype	MP_0004361	bowed ulna_MP
MP_0005390	skeleton phenotype	MP_0004361	bowed ulna_MP
MP_0005380	embryo phenotype	MP_0004132	absent embryonic cilia_MP
MP_0005384	cellular phenotype	MP_0004132	absent embryonic cilia_MP
MP_0005371	limbs/digits/tail phenotype	MP_0004083	polysyndactyly_MP
MP_0005380	embryo phenotype	MP_0004188	delayed embryo turning_MP
MP_0005385	cardiovascular system phenotype	MP_0004252	abnormal direction of heart looping_MP
MP_0005380	embryo phenotype	MP_0011998	decreased embryonic cilium length_MP
MP_0005384	cellular phenotype	MP_0011998	decreased embryonic cilium length_MP
MP_0005390	skeleton phenotype	MP_0004672	short ribs_MP
MP_0005380	embryo phenotype	MP_0004131	abnormal motile primary cilium morphology_MP
MP_0005384	cellular phenotype	MP_0004131	abnormal motile primary cilium morphology_MP
MP_0003631	nervous system phenotype	MP_0021105	abnormal ventral interneuron 3 morphology_MP
MP_0005371	limbs/digits/tail phenotype	MP_0006279	abnormal limb development_MP
MP_0003631	nervous system phenotype	MP_0003864	abnormal midbrain development_MP
MP_0005380	embryo phenotype	MP_0004190	abnormal direction of embryo turning_MP
MP_0005382	craniofacial phenotype	MP_0004443	absent supraoccipital bone_MP
MP_0005390	skeleton phenotype	MP_0004443	absent supraoccipital bone_MP
MP_0005384	cellular phenotype	MP_0000358	abnormal cell morphology_MP
MP_0005381	digestive/alimentary phenotype	MP_0003321	tracheoesophageal fistula_MP
MP_0005388	respiratory system phenotype	MP_0003321	tracheoesophageal fistula_MP
MP_0005380	embryo phenotype	MP_0001706	abnormal left-right axis patterning_MP
MP_0005382	craniofacial phenotype	MP_0004596	abnormal mandibular angle morphology_MP
MP_0005390	skeleton phenotype	MP_0004596	abnormal mandibular angle morphology_MP
MP_0005380	embryo phenotype	MP_0002151	abnormal neural tube morphology_MP
MP_0003631	nervous system phenotype	MP_0002151	abnormal neural tube morphology_MP
MP_0005390	skeleton phenotype	MP_0004355	short radius_MP
MP_0005371	limbs/digits/tail phenotype	MP_0004355	short radius_MP
MP_0005390	skeleton phenotype	MP_0003409	decreased width of hypertrophic chondrocyte zone_MP
MP_0005390	skeleton phenotype	MP_0004359	short ulna_MP
MP_0005371	limbs/digits/tail phenotype	MP_0004359	short ulna_MP
MP_0005390	skeleton phenotype	MP_0004351	short humerus_MP
MP_0005371	limbs/digits/tail phenotype	MP_0004351	short humerus_MP
MP_0005380	embryo phenotype	MP_0000925	abnormal floor plate morphology_MP
MP_0003631	nervous system phenotype	MP_0000925	abnormal floor plate morphology_MP
MP_0005382	craniofacial phenotype	MP_0030610	absent teeth_MP
MP_0005378	growth/size/body region phenotype	MP_0030610	absent teeth_MP
MP_0005390	skeleton phenotype	MP_0030610	absent teeth_MP
MP_0005390	skeleton phenotype	MP_0011711	impaired osteoblast differentiation_MP
MP_0005384	cellular phenotype	MP_0011711	impaired osteoblast differentiation_MP
MP_0005371	limbs/digits/tail phenotype	MP_0002765	short fibula_MP
MP_0005390	skeleton phenotype	MP_0002765	short fibula_MP
MP_0005390	skeleton phenotype	MP_0003662	abnormal long bone epiphyseal plate proliferative zone_MP
MP_0005380	embryo phenotype	MP_0011260	abnormal head mesenchyme morphology_MP
MP_0005378	growth/size/body region phenotype	MP_0011260	abnormal head mesenchyme morphology_MP
MP_0005390	skeleton phenotype	MP_0010103	small thoracic cage_MP
MP_0005382	craniofacial phenotype	MP_0000079	abnormal basioccipital bone morphology_MP
MP_0005390	skeleton phenotype	MP_0000079	abnormal basioccipital bone morphology_MP
MP_0005382	craniofacial phenotype	MP_0010029	abnormal basicranium morphology_MP
MP_0005390	skeleton phenotype	MP_0010029	abnormal basicranium morphology_MP
MP_0005390	skeleton phenotype	MP_0010099	abnormal thoracic cage shape_MP
MP_0005371	limbs/digits/tail phenotype	MP_0000547	short limbs_MP
MP_0005377	hearing/vestibular/ear phenotype	MP_0004331	vestibular saccular macula degeneration_MP
MP_0005377	hearing/vestibular/ear phenotype	MP_0004431	abnormal hair cell mechanoelectric transduction_MP
MP_0003631	nervous system phenotype	MP_0004431	abnormal hair cell mechanoelectric transduction_MP
MP_0005377	hearing/vestibular/ear phenotype	MP_0004522	abnormal orientation of cochlear hair cell stereociliary bundles_MP
MP_0003631	nervous system phenotype	MP_0004522	abnormal orientation of cochlear hair cell stereociliary bundles_MP
MP_0005377	hearing/vestibular/ear phenotype	MP_0004492	abnormal orientation of inner hair cell stereociliary bundles_MP
MP_0003631	nervous system phenotype	MP_0004492	abnormal orientation of inner hair cell stereociliary bundles_MP
MP_0005377	hearing/vestibular/ear phenotype	MP_0004532	abnormal inner hair cell stereociliary bundle morphology_MP
MP_0003631	nervous system phenotype	MP_0004532	abnormal inner hair cell stereociliary bundle morphology_MP
MP_0005377	hearing/vestibular/ear phenotype	MP_0004813	absent linear vestibular evoked potential_MP
MP_0005377	hearing/vestibular/ear phenotype	MP_0004413	absent cochlear microphonics_MP
MP_0003631	nervous system phenotype	MP_0004413	absent cochlear microphonics_MP
MP_0005377	hearing/vestibular/ear phenotype	MP_0004515	abnormal vestibular hair cell stereociliary bundle morphology_MP
MP_0003631	nervous system phenotype	MP_0004515	abnormal vestibular hair cell stereociliary bundle morphology_MP
MP_0005377	hearing/vestibular/ear phenotype	MP_0004527	abnormal outer hair cell stereociliary bundle morphology_MP
MP_0003631	nervous system phenotype	MP_0004527	abnormal outer hair cell stereociliary bundle morphology_MP
MP_0005377	hearing/vestibular/ear phenotype	MP_0004737	absent distortion product otoacoustic emissions_MP
MP_0005386	behavior/neurological phenotype	MP_0005307	head tossing_MP
MP_0005377	hearing/vestibular/ear phenotype	MP_0004529	decreased outer hair cell stereocilia number_MP
MP_0003631	nervous system phenotype	MP_0004529	decreased outer hair cell stereocilia number_MP
MP_0005377	hearing/vestibular/ear phenotype	MP_0002622	abnormal cochlear hair cell morphology_MP
MP_0003631	nervous system phenotype	MP_0002622	abnormal cochlear hair cell morphology_MP
MP_0005377	hearing/vestibular/ear phenotype	MP_0004491	abnormal orientation of outer hair cell stereociliary bundles_MP
MP_0003631	nervous system phenotype	MP_0004491	abnormal orientation of outer hair cell stereociliary bundles_MP
MP_0005377	hearing/vestibular/ear phenotype	MP_0004521	abnormal cochlear hair cell stereociliary bundle morphology_MP
MP_0003631	nervous system phenotype	MP_0004521	abnormal cochlear hair cell stereociliary bundle morphology_MP
MP_0005377	hearing/vestibular/ear phenotype	MP_0004324	vestibular hair cell degeneration_MP
MP_0003631	nervous system phenotype	MP_0004324	vestibular hair cell degeneration_MP
MP_0005386	behavior/neurological phenotype	MP_0002730	head shaking_MP
MP_0005377	hearing/vestibular/ear phenotype	MP_0004362	cochlear hair cell degeneration_MP
MP_0003631	nervous system phenotype	MP_0004362	cochlear hair cell degeneration_MP
MP_0005377	hearing/vestibular/ear phenotype	MP_0004399	abnormal cochlear outer hair cell morphology_MP
MP_0003631	nervous system phenotype	MP_0004399	abnormal cochlear outer hair cell morphology_MP
MP_0005386	behavior/neurological phenotype	MP_0001395	bidirectional circling_MP
MP_0005385	cardiovascular system phenotype	MP_0010572	persistent right dorsal aorta_MP
MP_0005385	cardiovascular system phenotype	MP_0004181	abnormal carotid artery morphology_MP
MP_0005391	vision/eye phenotype	MP_0003686	abnormal eye muscle morphology_MP
MP_0005369	muscle phenotype	MP_0003686	abnormal eye muscle morphology_MP
MP_0005382	craniofacial phenotype	MP_0005274	abnormal viscerocranium morphology_MP
MP_0005390	skeleton phenotype	MP_0005274	abnormal viscerocranium morphology_MP
MP_0005382	craniofacial phenotype	MP_0009907	decreased tongue size_MP
MP_0005378	growth/size/body region phenotype	MP_0009907	decreased tongue size_MP
MP_0005381	digestive/alimentary phenotype	MP_0009907	decreased tongue size_MP
MP_0003631	nervous system phenotype	MP_0008580	photoreceptor inner segment degeneration_MP
MP_0005391	vision/eye phenotype	MP_0008580	photoreceptor inner segment degeneration_MP
MP_0005379	endocrine/exocrine gland phenotype	MP_0002929	abnormal bile duct development_MP
MP_0005370	liver/biliary system phenotype	MP_0002929	abnormal bile duct development_MP
MP_0005391	vision/eye phenotype	MP_0008512	disorganized retina inner nuclear layer_MP
MP_0005380	embryo phenotype	MP_0000926	absent floor plate_MP
MP_0003631	nervous system phenotype	MP_0000926	absent floor plate_MP
MP_0005385	cardiovascular system phenotype	MP_0010406	common atrium_MP
MP_0005376	homeostasis/metabolism phenotype	MP_0013848	subcutaneous edema_MP
MP_0010771	integument phenotype	MP_0013848	subcutaneous edema_MP
MP_0003631	nervous system phenotype	MP_0003451	absent olfactory bulb_MP
MP_0005378	growth/size/body region phenotype	MP_0011250	abdominal situs ambiguus_MP
MP_0005385	cardiovascular system phenotype	MP_0030975	placenta hemorrhage_MP
MP_0005380	embryo phenotype	MP_0030975	placenta hemorrhage_MP
MP_0003631	nervous system phenotype	MP_0000851	cerebellum hypoplasia_MP
MP_0005391	vision/eye phenotype	MP_0004268	abnormal optic stalk morphology_MP
MP_0005391	vision/eye phenotype	MP_0001326	retina degeneration_MP
MP_0005378	growth/size/body region phenotype	MP_0001261	obese_MP
MP_0003631	nervous system phenotype	MP_0008283	small hippocampus_MP
MP_0005391	vision/eye phenotype	MP_0008518	retina outer nuclear layer degeneration_MP
MP_0003631	nervous system phenotype	MP_0008584	photoreceptor outer segment degeneration_MP
MP_0005391	vision/eye phenotype	MP_0008584	photoreceptor outer segment degeneration_MP
MP_0005384	cellular phenotype	MP_0008545	absent sperm flagellum_MP
MP_0005389	reproductive system phenotype	MP_0008545	absent sperm flagellum_MP
MP_0003631	nervous system phenotype	MP_0008536	enlarged third ventricle_MP
MP_0003631	nervous system phenotype	MP_0008535	enlarged lateral ventricles_MP
MP_0005367	renal/urinary system phenotype	MP_0011682	renal glomerulus cyst_MP
MP_0005378	growth/size/body region phenotype	MP_0011682	renal glomerulus cyst_MP
MP_0003631	nervous system phenotype	MP_0003729	abnormal photoreceptor outer segment morphology_MP
MP_0005391	vision/eye phenotype	MP_0003729	abnormal photoreceptor outer segment morphology_MP
MP_0003631	nervous system phenotype	MP_0012468	decreased striatum size_MP
MP_0003631	nervous system phenotype	MP_0001004	abnormal retina photoreceptor morphology_MP
MP_0005391	vision/eye phenotype	MP_0001004	abnormal retina photoreceptor morphology_MP
MP_0005367	renal/urinary system phenotype	MP_0004017	duplex kidney_MP
MP_0005384	cellular phenotype	MP_0013203	abnormal primary cilium morphology_MP
MP_0005382	craniofacial phenotype	MP_0000111	cleft palate_MP
MP_0005378	growth/size/body region phenotype	MP_0000111	cleft palate_MP
MP_0005381	digestive/alimentary phenotype	MP_0000111	cleft palate_MP
MP_0005390	skeleton phenotype	MP_0004320	split sternum_MP
MP_0005391	vision/eye phenotype	MP_0001293	anophthalmia_MP
MP_0003631	nervous system phenotype	MP_0000914	exencephaly_MP
MP_0005385	cardiovascular system phenotype	MP_0002633	persistent truncus arteriosis_MP
MP_0005385	cardiovascular system phenotype	MP_0000284	double outlet right ventricle_MP
MP_0010768	mortality/aging	MP_0011100	preweaning lethality, complete penetrance_MP
MP_0005382	craniofacial phenotype	MP_0000452	abnormal mouth morphology_MP
MP_0005378	growth/size/body region phenotype	MP_0000452	abnormal mouth morphology_MP
MP_0005385	cardiovascular system phenotype	MP_0010413	complete atrioventricular septal defect_MP
MP_0005382	craniofacial phenotype	MP_0000428	abnormal craniofacial morphology_MP
MP_0003631	nervous system phenotype	MP_0005157	holoprosencephaly_MP
MP_0003631	nervous system phenotype	MP_0001006	abnormal retina cone cell morphology_MP
MP_0005391	vision/eye phenotype	MP_0001006	abnormal retina cone cell morphology_MP
MP_0003631	nervous system phenotype	MP_0008450	retina photoreceptor degeneration_MP
MP_0005391	vision/eye phenotype	MP_0008450	retina photoreceptor degeneration_MP
MP_0003631	nervous system phenotype	MP_0008444	retina cone cell degeneration_MP
MP_0005391	vision/eye phenotype	MP_0008444	retina cone cell degeneration_MP
MP_0005391	vision/eye phenotype	MP_0012671	retina spots_MP
MP_0005391	vision/eye phenotype	MP_0004021	abnormal rod electrophysiology_MP
MP_0005391	vision/eye phenotype	MP_0008515	thin retina outer nuclear layer_MP
MP_0003631	nervous system phenotype	MP_0008446	decreased retina cone cell number_MP
MP_0005391	vision/eye phenotype	MP_0008446	decreased retina cone cell number_MP
MP_0005391	vision/eye phenotype	MP_0004022	abnormal cone electrophysiology_MP
MP_0005391	vision/eye phenotype	MP_0012143	decreased a-wave amplitude_MP
MP_0003631	nervous system phenotype	MP_0008451	retina rod cell degeneration_MP
MP_0005391	vision/eye phenotype	MP_0008451	retina rod cell degeneration_MP
MP_0003631	nervous system phenotype	MP_0008456	abnormal retina rod cell outer segment morphology_MP
MP_0005391	vision/eye phenotype	MP_0008456	abnormal retina rod cell outer segment morphology_MP
MP_0003631	nervous system phenotype	MP_0008587	short photoreceptor outer segment_MP
MP_0005391	vision/eye phenotype	MP_0008587	short photoreceptor outer segment_MP
MP_0005391	vision/eye phenotype	MP_0012144	decreased b-wave amplitude_MP
MP_0005391	vision/eye phenotype	MP_0005551	abnormal eye electrophysiology_MP
MP_0003631	nervous system phenotype	MP_0003730	abnormal photoreceptor inner segment morphology_MP
MP_0005391	vision/eye phenotype	MP_0003730	abnormal photoreceptor inner segment morphology_MP
MP_0005391	vision/eye phenotype	MP_0012029	abnormal electroretinogram waveform feature_MP
MP_0005367	renal/urinary system phenotype	MP_0002828	abnormal renal glomerular capsule morphology_MP
MP_0003631	nervous system phenotype	MP_0000864	abnormal cerebellum vermis morphology_MP
MP_0003631	nervous system phenotype	MP_0009719	reduced cerebellar foliation_MP
MP_0005367	renal/urinary system phenotype	MP_0008528	polycystic kidney_MP
MP_0005378	growth/size/body region phenotype	MP_0008528	polycystic kidney_MP
MP_0003631	nervous system phenotype	MP_0008540	abnormal cerebral hemisphere morphology_MP
MP_0003631	nervous system phenotype	MP_0000866	cerebellum vermis hypoplasia_MP
MP_0005378	growth/size/body region phenotype	MP_0004133	heterotaxia_MP
MP_0005381	digestive/alimentary phenotype	MP_0010807	abnormal stomach position or orientation_MP
MP_0005382	craniofacial phenotype	MP_0009883	palatal shelf hypoplasia_MP
MP_0005378	growth/size/body region phenotype	MP_0009883	palatal shelf hypoplasia_MP
MP_0005381	digestive/alimentary phenotype	MP_0009883	palatal shelf hypoplasia_MP
MP_0005384	cellular phenotype	MP_0006072	abnormal retina apoptosis_MP
MP_0005391	vision/eye phenotype	MP_0006072	abnormal retina apoptosis_MP
MP_0005377	hearing/vestibular/ear phenotype	MP_0004434	abnormal cochlear outer hair cell physiology_MP
MP_0003631	nervous system phenotype	MP_0004434	abnormal cochlear outer hair cell physiology_MP
MP_0005377	hearing/vestibular/ear phenotype	MP_0001967	deafness_MP
MP_0005377	hearing/vestibular/ear phenotype	MP_0004748	increased susceptibility to age-related hearing loss_MP
MP_0005377	hearing/vestibular/ear phenotype	MP_0004736	abnormal distortion product otoacoustic emission_MP
MP_0005377	hearing/vestibular/ear phenotype	MP_0004404	cochlear outer hair cell degeneration_MP
MP_0003631	nervous system phenotype	MP_0004404	cochlear outer hair cell degeneration_MP
MP_0005377	hearing/vestibular/ear phenotype	MP_0004402	decreased cochlear outer hair cell number_MP
MP_0003631	nervous system phenotype	MP_0004402	decreased cochlear outer hair cell number_MP
MP_0003631	nervous system phenotype	MP_0004716	abnormal cochlear nerve morphology_MP
MP_0005377	hearing/vestibular/ear phenotype	MP_0004814	reduced linear vestibular evoked potential_MP
MP_0005377	hearing/vestibular/ear phenotype	MP_0004465	degeneration of organ of Corti supporting cells_MP
MP_0003631	nervous system phenotype	MP_0004746	abnormal cochlear IHC afferent innervation pattern_MP
MP_0005377	hearing/vestibular/ear phenotype	MP_0004746	abnormal cochlear IHC afferent innervation pattern_MP
MP_0005377	hearing/vestibular/ear phenotype	MP_0004433	abnormal cochlear inner hair cell physiology_MP
MP_0003631	nervous system phenotype	MP_0004433	abnormal cochlear inner hair cell physiology_MP
MP_0003631	nervous system phenotype	MP_0009939	abnormal hippocampus neuron morphology_MP
MP_0005384	cellular phenotype	MP_0005059	lysosomal protein accumulation_MP
MP_0005385	cardiovascular system phenotype	MP_0004085	abnormal heartbeat_MP
MP_0003631	nervous system phenotype	MP_0000136	abnormal microglial cell morphology_MP
MP_0005387	immune system phenotype	MP_0000136	abnormal microglial cell morphology_MP
MP_0005397	hematopoietic system phenotype	MP_0000136	abnormal microglial cell morphology_MP
MP_0005386	behavior/neurological phenotype	MP_0004000	impaired passive avoidance behavior_MP
MP_0005387	immune system phenotype	MP_0002446	abnormal macrophage morphology_MP
MP_0005397	hematopoietic system phenotype	MP_0002446	abnormal macrophage morphology_MP
MP_0005376	homeostasis/metabolism phenotype	MP_0008057	abnormal DNA replication_MP
MP_0005384	cellular phenotype	MP_0008057	abnormal DNA replication_MP
MP_0005367	renal/urinary system phenotype	MP_0004860	dilated kidney collecting duct_MP
MP_0005384	cellular phenotype	MP_0030943	abnormal centrosome morphology_MP
MP_0005376	homeostasis/metabolism phenotype	MP_0001787	pericardial edema_MP
MP_0005385	cardiovascular system phenotype	MP_0001787	pericardial edema_MP
MP_0005376	homeostasis/metabolism phenotype	MP_0005554	decreased circulating creatinine level_MP
MP_0005380	embryo phenotype	MP_0001730	embryonic growth arrest_MP
MP_0010768	mortality/aging	MP_0011098	embryonic lethality during organogenesis, complete penetrance_MP
MP_0005390	skeleton phenotype	MP_0010124	decreased bone mineral content_MP
MP_0005380	embryo phenotype	MP_0004261	abnormal embryonic neuroepithelium morphology_MP
MP_0003631	nervous system phenotype	MP_0004261	abnormal embryonic neuroepithelium morphology_MP
MP_0003631	nervous system phenotype	MP_0008582	short photoreceptor inner segment_MP
MP_0005391	vision/eye phenotype	MP_0008582	short photoreceptor inner segment_MP
MP_0003631	nervous system phenotype	MP_0008586	disorganized photoreceptor outer segment_MP
MP_0005391	vision/eye phenotype	MP_0008586	disorganized photoreceptor outer segment_MP
MP_0005391	vision/eye phenotype	MP_0003728	abnormal retina photoreceptor layer morphology_MP
MP_0005378	growth/size/body region phenotype	MP_0000531	right pulmonary isomerism_MP
MP_0005388	respiratory system phenotype	MP_0000531	right pulmonary isomerism_MP
MP_0005378	growth/size/body region phenotype	MP_0002767	situs ambiguus_MP
MP_0005385	cardiovascular system phenotype	MP_0010422	heart right ventricle hypoplasia_MP
MP_0003631	nervous system phenotype	MP_0001327	decreased retina photoreceptor cell number_MP
MP_0005391	vision/eye phenotype	MP_0001327	decreased retina photoreceptor cell number_MP
MP_0003631	nervous system phenotype	MP_0008585	absent photoreceptor outer segment_MP
MP_0005391	vision/eye phenotype	MP_0008585	absent photoreceptor outer segment_MP

## Sheet: Table S7
Cluster ID	Cluster Name	Trait ID	Trait label	N seed genes	Enrichment log10 p-value
12;2;4;1;1		MP_0001914	hemorrhage_MP	1	3.92445
12;2;4;1;1		MP_0001326	retina degeneration_MP	1	3.79621
12;2;4;1;1		MP_0011100	preweaning lethality, complete penetrance_MP	3	4.74461
12;2;4;1;1		MP_0008535	enlarged lateral ventricles_MP	1	4.34198
12;2;4;1;1		MP_0008540	abnormal cerebral hemisphere morphology_MP	1	4.81594
12;2;4;1;1		MP_0011098	embryonic lethality during organogenesis, complete penetrance_MP	2	4.22189
12;2;4;1;4		MP_0001914	hemorrhage_MP	1	2.92651
12;2;4;1;4		MP_0011100	preweaning lethality, complete penetrance_MP	2	2.71491
12;2;4;1;4		MP_0001787	pericardial edema_MP	1	3.30996
12;2;4;1;4		MP_0011098	embryonic lethality during organogenesis, complete penetrance_MP	1	3.46773
12;2;4;1;4		MP_0001730	embryonic growth arrest_MP	1	3.81969
12;2;4;1;4		MP_0000428	abnormal craniofacial morphology_MP	2	3.18438
12;2;4;1;4		MP_0000914	exencephaly_MP	1	3.28509
12;2;4;1;4		MP_0000358	abnormal cell morphology_MP	1	3.79127
12;3;1;1;1		MP_0010124	decreased bone mineral content_MP	1	7.97592
12;3;1;1;1		MP_0011100	preweaning lethality, complete penetrance_MP	5	14.4404
12;3;1;1;1		MP_0003864	abnormal midbrain development_MP	1	21.8201
12;3;1;1;2		MP_0001914	hemorrhage_MP	1	3.31276
12;3;1;1;2		MP_0010124	decreased bone mineral content_MP	1	2.95017
12;3;1;1;2		MP_0011100	preweaning lethality, complete penetrance_MP	2	4.7115
12;3;1;1;2		MP_0011098	embryonic lethality during organogenesis, complete penetrance_MP	1	3.36238
12;3;1;1;2		MP_0001730	embryonic growth arrest_MP	1	4.50121
12;3;1;1;2		MP_0001270	distended abdomen_MP	1	4.07876
12;3;1;1;2		MP_0005554	decreased circulating creatinine level_MP	2	6.74685
12;3;1;1;2		MP_0000358	abnormal cell morphology_MP	1	4.52604
12;3;1;1;2		MP_0000284	double outlet right ventricle_MP	1	4.34667
12;3;1;1;2		MP_0000851	cerebellum hypoplasia_MP	1	6.25153
12;3;1;5		MP_0011100	preweaning lethality, complete penetrance_MP	5	2.02482
12;3;2;2;1		MP_0001326	retina degeneration_MP	1	2.64025
12;3;2;2;1		MP_0011100	preweaning lethality, complete penetrance_MP	19	11.0038
12;3;2;2;1		MP_0008528	polycystic kidney_MP	1	3.25786
12;3;2;2;1		MP_0013294	prenatal lethality prior to heart atrial septation_MP	1	4.73892
12;3;2;3	cellular amino acid metabolic process	MONDO_0016485	Usher syndrome type 3	1	2.7993
12;3;2;3	cellular amino acid metabolic process	MP_0010124	decreased bone mineral content_MP	1	1.39573
12;3;2;3	cellular amino acid metabolic process	MP_0001293	anophthalmia_MP	1	1.34115
12;3;3;1;1	cytoplasmic translation	MP_0001914	hemorrhage_MP	2	47.9417
12;3;3;1;1	cytoplasmic translation	MP_0010124	decreased bone mineral content_MP	4	53.2072
12;3;3;1;1	cytoplasmic translation	MP_0001967	deafness_MP	1	49.9878
12;3;3;1;1	cytoplasmic translation	MP_0000562	polydactyly_MP	5	66.8147
12;3;3;1;1	cytoplasmic translation	MP_0011100	preweaning lethality, complete penetrance_MP	16	59.0575
12;3;3;1;1	cytoplasmic translation	MP_0001293	anophthalmia_MP	2	53.1686
12;3;3;1;1	cytoplasmic translation	MP_0004021	abnormal rod electrophysiology_MP	2	53.0885
12;3;3;1;1	cytoplasmic translation	MP_0000111	cleft palate_MP	1	48.436
12;3;3;1;1	cytoplasmic translation	MP_0002151	abnormal neural tube morphology_MP	1	51.9779
12;3;3;1;1	cytoplasmic translation	MP_0004736	abnormal distortion product otoacoustic emission_MP	1	59.832
12;3;3;1;1	cytoplasmic translation	MP_0001395	bidirectional circling_MP	1	60.0525
12;3;3;1;1	cytoplasmic translation	MP_0005307	head tossing_MP	1	56.4741
12;3;3;1;1	cytoplasmic translation	MP_0013294	prenatal lethality prior to heart atrial septation_MP	1	63.8564
12;3;3;1;1	cytoplasmic translation	MP_0001787	pericardial edema_MP	1	51.7728
12;3;3;1;1	cytoplasmic translation	MP_0008512	disorganized retina inner nuclear layer_MP	1	80.6304
12;3;3;1;1	cytoplasmic translation	MP_0011098	embryonic lethality during organogenesis, complete penetrance_MP	3	49.9024
12;3;3;1;1	cytoplasmic translation	MP_0001730	embryonic growth arrest_MP	2	54.5401
12;3;3;1;1	cytoplasmic translation	MP_0004357	long tibia_MP	1	56.2839
12;3;3;1;1	cytoplasmic translation	MP_0005554	decreased circulating creatinine level_MP	2	58.7879
12;3;3;1;1	cytoplasmic translation	MP_0004404	cochlear outer hair cell degeneration_MP	2	57.3989
12;3;3;1;1	cytoplasmic translation	MP_0000914	exencephaly_MP	3	55.4155
12;3;3;1;1	cytoplasmic translation	MP_0002633	persistent truncus arteriosis_MP	2	57.4535
12;3;3;1;1	cytoplasmic translation	MP_0008587	short photoreceptor outer segment_MP	2	60.7665
12;3;3;1;1	cytoplasmic translation	MP_0000358	abnormal cell morphology_MP	2	59.4542
12;3;3;1;1	cytoplasmic translation	MP_0004737	absent distortion product otoacoustic emissions_MP	2	68.3727
12;3;3;1;1	cytoplasmic translation	MP_0000284	double outlet right ventricle_MP	4	59.8874
12;3;3;1;1	cytoplasmic translation	MP_0004813	absent linear vestibular evoked potential_MP	1	76.4306
12;3;3;1;1	cytoplasmic translation	MP_0008515	thin retina outer nuclear layer_MP	2	55.0506
12;3;3;1;1	cytoplasmic translation	MP_0004355	short radius_MP	1	57.0384
12;3;3;1;1	cytoplasmic translation	MP_0004022	abnormal cone electrophysiology_MP	2	54.1657
12;3;3;1;1	cytoplasmic translation	MP_0008536	enlarged third ventricle_MP	1	69.9042
12;3;3;1;1	cytoplasmic translation	MP_0010412	atrioventricular septal defect_MP	1	51.5909
12;3;3;1;1	cytoplasmic translation	MP_0008582	short photoreceptor inner segment_MP	2	80.5039
12;3;3;1;1	cytoplasmic translation	MP_0000136	abnormal microglial cell morphology_MP	1	50.3709
12;3;3;1;1	cytoplasmic translation	MP_0009743	preaxial polydactyly_MP	1	58.5716
12;3;3;1;1	cytoplasmic translation	MP_0004351	short humerus_MP	1	55.2142
12;3;3;1;1	cytoplasmic translation	MP_0003686	abnormal eye muscle morphology_MP	2	99.4393
12;3;3;1;1	cytoplasmic translation	MP_0010572	persistent right dorsal aorta_MP	1	71.6293
12;3;3;1;1	cytoplasmic translation	MP_0004268	abnormal optic stalk morphology_MP	1	72.9618
12;3;3;1;1	cytoplasmic translation	MP_0013848	subcutaneous edema_MP	2	87.5035
12;3;3;1;1	cytoplasmic translation	MP_0005170	cleft upper lip_MP	1	75.2525
12;3;3;1;1	cytoplasmic translation	MP_0004188	delayed embryo turning_MP	1	64.5702
12;3;3;1;1	cytoplasmic translation	MP_0004434	abnormal cochlear outer hair cell physiology_MP	1	71.3763
12;3;3;1;1	cytoplasmic translation	MP_0004463	basisphenoid bone foramen_MP	2	97.9878
12;3;3;1;1	cytoplasmic translation	MP_0006065	abnormal heart position or orientation_MP	1	57.6194
12;3;3;1;1	cytoplasmic translation	MP_0003327	liver cyst_MP	1	71.5758
12;4;2;1;1	ribosome biogenesis	MONDO_0015375	orofaciodigital syndrome	1	61.7564
12;4;2;1;1	ribosome biogenesis	MP_0010124	decreased bone mineral content_MP	5	36.6393
12;4;2;1;1	ribosome biogenesis	MP_0011100	preweaning lethality, complete penetrance_MP	9	38.66
12;4;2;1;1	ribosome biogenesis	MP_0001293	anophthalmia_MP	1	37.7316
12;4;2;1;1	ribosome biogenesis	MP_0000111	cleft palate_MP	1	33.7181
12;4;2;1;1	ribosome biogenesis	MP_0013294	prenatal lethality prior to heart atrial septation_MP	2	46.3231
12;4;2;1;1	ribosome biogenesis	MP_0011098	embryonic lethality during organogenesis, complete penetrance_MP	2	34.5073
12;4;2;1;1	ribosome biogenesis	MP_0001730	embryonic growth arrest_MP	1	40.0649
12;4;2;1;1	ribosome biogenesis	MP_0005554	decreased circulating creatinine level_MP	1	46.2543
12;4;2;4;1		MP_0011100	preweaning lethality, complete penetrance_MP	2	2.37712
12;4;2;4;1		MP_0001293	anophthalmia_MP	1	2.05401
12;4;2;4;1		MP_0000358	abnormal cell morphology_MP	1	1.98541
12;4;4;3	protein localization to telomere	MONDO_0018998	Leber congenital amaurosis	1	4.37689
12;4;4;3	protein localization to telomere	MP_0010124	decreased bone mineral content_MP	1	4.47568
12;4;4;3	protein localization to telomere	MP_0008450	retina photoreceptor degeneration_MP	1	4.49994
12;4;4;3	protein localization to telomere	MP_0003729	abnormal photoreceptor outer segment morphology_MP	1	4.93635
12;4;4;3	protein localization to telomere	MP_0011100	preweaning lethality, complete penetrance_MP	2	3.94631
12;4;4;3	protein localization to telomere	MP_0005551	abnormal eye electrophysiology_MP	1	3.60457
12;4;4;3	protein localization to telomere	MP_0001700	abnormal embryo turning_MP	1	5.55891
12;4;4;3	protein localization to telomere	MP_0002151	abnormal neural tube morphology_MP	1	4.93731
12;4;4;3	protein localization to telomere	MP_0004252	abnormal direction of heart looping_MP	1	4.86268
12;4;4;3	protein localization to telomere	MP_0001004	abnormal retina photoreceptor morphology_MP	1	4.0253
12;4;4;3	protein localization to telomere	MP_0013294	prenatal lethality prior to heart atrial septation_MP	1	5.55778
12;4;4;3	protein localization to telomere	MP_0011098	embryonic lethality during organogenesis, complete penetrance_MP	1	4.27122
12;4;4;3	protein localization to telomere	MP_0000428	abnormal craniofacial morphology_MP	1	4.12564
12;4;4;3	protein localization to telomere	MP_0008587	short photoreceptor outer segment_MP	1	4.61783
12;4;4;3	protein localization to telomere	MP_0008515	thin retina outer nuclear layer_MP	1	3.77827
12;4;4;3	protein localization to telomere	MP_0008582	short photoreceptor inner segment_MP	1	4.23259
12;4;4;3	protein localization to telomere	MP_0006072	abnormal retina apoptosis_MP	1	4.61113
12;4;4;3	protein localization to telomere	MP_0008586	disorganized photoreceptor outer segment_MP	1	5.24499
12;4;6;1		MP_0010124	decreased bone mineral content_MP	1	1.60864
12;4;6;1		MP_0011100	preweaning lethality, complete penetrance_MP	2	2.32922
12;4;6;1		MP_0004357	long tibia_MP	1	2.07559
12;4;6;1		MP_0005554	decreased circulating creatinine level_MP	1	4.02542
12;4;8		MP_0011100	preweaning lethality, complete penetrance_MP	2	1.89025
12;5;1;1;2		MP_0001326	retina degeneration_MP	1	2.88368
12;5;1;1;2		MP_0011100	preweaning lethality, complete penetrance_MP	4	3.43018
12;5;1;1;2		MP_0001293	anophthalmia_MP	2	3.9461
12;5;1;1;2		MP_0001730	embryonic growth arrest_MP	1	3.51523
12;5;1;1;3		MP_0001326	retina degeneration_MP	1	10.1251
12;5;1;1;3		MP_0011100	preweaning lethality, complete penetrance_MP	2	8.715
12;5;1;1;3		MP_0001293	anophthalmia_MP	1	9.46841
12;5;1;1;3		MP_0004021	abnormal rod electrophysiology_MP	1	9.57792
12;5;1;1;3		MP_0012144	decreased b-wave amplitude_MP	1	9.23204
12;5;1;1;3		MP_0004133	heterotaxia_MP	1	10.6905
12;5;1;1;3		MP_0012143	decreased a-wave amplitude_MP	1	10.1367
12;5;1;1;3		MP_0000284	double outlet right ventricle_MP	1	10.8257
12;5;1;1;3		MP_0000273	overriding aortic valve_MP	1	10.6194
12;5;1;1;3		MP_0000690	absent spleen_MP	1	12.9373
12;5;1;1;3		MP_0003728	abnormal retina photoreceptor layer morphology_MP	1	12.2715
12;5;1;1;3		MP_0013203	abnormal primary cilium morphology_MP	1	13.8096
12;5;1;1;3		MP_0003178	left pulmonary isomerism_MP	1	11.8746
12;5;1;1;3		MP_0011250	abdominal situs ambiguus_MP	1	16.1313
12;5;1;3;2		MP_0010124	decreased bone mineral content_MP	1	14.3542
12;5;1;3;2		MP_0011100	preweaning lethality, complete penetrance_MP	5	15.9106
12;5;1;3;2		MP_0001293	anophthalmia_MP	1	16.5493
12;5;1;3;2		MP_0008528	polycystic kidney_MP	1	15.191
12;5;1;3;2		MP_0000111	cleft palate_MP	1	15.3405
12;5;1;3;2		MP_0013294	prenatal lethality prior to heart atrial septation_MP	1	19.8183
12;5;2;1;1	spliceosomal snRNP assembly	MONDO_0018998	Leber congenital amaurosis	1	1.89839
12;5;2;1;1	spliceosomal snRNP assembly	MP_0010124	decreased bone mineral content_MP	2	1.45652
12;5;2;1;1	spliceosomal snRNP assembly	MP_0011098	embryonic lethality during organogenesis, complete penetrance_MP	2	1.41847
12;5;2;1;1	spliceosomal snRNP assembly	MP_0001730	embryonic growth arrest_MP	2	1.95025
12;5;2;1;2		MP_0010124	decreased bone mineral content_MP	2	9.24784
12;5;2;1;2		MP_0000562	polydactyly_MP	1	10.6609
12;5;2;1;2		MP_0011100	preweaning lethality, complete penetrance_MP	3	9.91917
12;5;2;1;2		MP_0003451	absent olfactory bulb_MP	1	14.2178
12;5;2;1;2		MP_0005157	holoprosencephaly_MP	1	11.3989
12;5;2;1;2		MP_0010406	common atrium_MP	1	12.2504
12;5;2;1;2		MP_0011098	embryonic lethality during organogenesis, complete penetrance_MP	1	10.5472
12;5;2;1;2		MP_0003924	diaphragmatic hernia_MP	1	11.5337
12;5;2;1;2		MP_0002633	persistent truncus arteriosis_MP	1	12.4569
12;5;2;1;2		MP_0000284	double outlet right ventricle_MP	1	11.3898
12;5;2;1;2		MP_0000690	absent spleen_MP	1	12.5465
12;5;2;1;2		MP_0003130	anal atresia_MP	1	13.7098
12;5;2;1;2		MP_0003686	abnormal eye muscle morphology_MP	1	15.3738
12;5;2;1;2		MP_0004268	abnormal optic stalk morphology_MP	1	12.7762
12;5;2;1;2		MP_0013848	subcutaneous edema_MP	1	14.2071
12;5;2;1;2		MP_0000153	rib bifurcation_MP	1	11.9803
12;5;2;1;2		MP_0005274	abnormal viscerocranium morphology_MP	1	14.639
12;5;2;4;2		MP_0011100	preweaning lethality, complete penetrance_MP	2	5.93815
12;5;2;4;2		MP_0002192	hydrops fetalis_MP	1	6.12293
12;5;2;4;2		MP_0013294	prenatal lethality prior to heart atrial septation_MP	1	7.49975
12;5;2;4;2		MP_0000136	abnormal microglial cell morphology_MP	1	5.89866
12;5;2;4;2		MP_0000864	abnormal cerebellum vermis morphology_MP	1	8.36039
12;5;3;1;2		MP_0002633	persistent truncus arteriosis_MP	1	1.37746
12;5;3;2;3		MP_0008540	abnormal cerebral hemisphere morphology_MP	1	2.71337
12;5;3;2;3		MP_0004157	interrupted aortic arch_MP	1	1.80952
12;5;3;2;3		MP_0001178	pulmonary hypoplasia_MP	1	1.48669
12;5;3;2;3		MP_0010103	small thoracic cage_MP	1	3.4249
12;5;4;1;1		MP_0011100	preweaning lethality, complete penetrance_MP	8	8.99354
12;5;4;1;1		MP_0004021	abnormal rod electrophysiology_MP	1	10.079
12;5;4;1;1		MP_0002151	abnormal neural tube morphology_MP	1	6.40674
12;5;4;1;1		MP_0001787	pericardial edema_MP	1	8.24274
12;5;4;1;1		MP_0011098	embryonic lethality during organogenesis, complete penetrance_MP	1	6.71487
12;5;4;1;1		MP_0001730	embryonic growth arrest_MP	1	8.55556
12;5;4;1;1		MP_0000914	exencephaly_MP	2	8.52861
12;5;4;1;1		MP_0002446	abnormal macrophage morphology_MP	1	11.9979
13;1;3;1;1	AC-activating GPCR signaling pathway	MP_0001914	hemorrhage_MP	1	6.98745
13;1;3;1;1	AC-activating GPCR signaling pathway	MP_0010124	decreased bone mineral content_MP	6	17.9752
13;1;3;1;1	AC-activating GPCR signaling pathway	MP_0001967	deafness_MP	1	13.5641
13;1;3;1;1	AC-activating GPCR signaling pathway	MP_0011100	preweaning lethality, complete penetrance_MP	3	3.6616
13;1;3;1;1	AC-activating GPCR signaling pathway	MP_0005551	abnormal eye electrophysiology_MP	2	20.8604
13;1;3;1;1	AC-activating GPCR signaling pathway	MP_0001261	obese_MP	5	34.0834
13;1;3;1;1	AC-activating GPCR signaling pathway	MP_0012144	decreased b-wave amplitude_MP	1	19.9238
13;1;3;1;1	AC-activating GPCR signaling pathway	MP_0004736	abnormal distortion product otoacoustic emission_MP	1	18.5027
13;1;3;1;1	AC-activating GPCR signaling pathway	MP_0030975	placenta hemorrhage_MP	1	24.7881
13;1;3;1;1	AC-activating GPCR signaling pathway	MP_0002192	hydrops fetalis_MP	2	29.1116
13;1;3;1;1	AC-activating GPCR signaling pathway	MP_0010099	abnormal thoracic cage shape_MP	1	24.0891
13;1;3;1;1	AC-activating GPCR signaling pathway	MP_0011098	embryonic lethality during organogenesis, complete penetrance_MP	1	4.42691
13;1;3;1;1	AC-activating GPCR signaling pathway	MP_0003662	abnormal long bone epiphyseal plate proliferative zone_MP	3	28.5912
13;1;3;1;1	AC-activating GPCR signaling pathway	MP_0004357	long tibia_MP	1	17.6319
13;1;3;1;1	AC-activating GPCR signaling pathway	MP_0000547	short limbs_MP	3	22.1997
13;1;3;1;1	AC-activating GPCR signaling pathway	MP_0004527	abnormal outer hair cell stereociliary bundle morphology_MP	1	20.6062
13;1;3;1;1	AC-activating GPCR signaling pathway	MP_0004672	short ribs_MP	1	22.5311
13;1;3;1;1	AC-activating GPCR signaling pathway	MP_0004359	short ulna_MP	1	16.7588
13;1;3;1;1	AC-activating GPCR signaling pathway	MP_0004746	abnormal cochlear IHC afferent innervation pattern_MP	2	39.8375
13;1;3;1;1	AC-activating GPCR signaling pathway	MP_0003253	dilated bile duct_MP	1	36.2626
13;1;3;1;1	AC-activating GPCR signaling pathway	MP_0004402	decreased cochlear outer hair cell number_MP	1	22.5983
13;1;3;1;1	AC-activating GPCR signaling pathway	MP_0002929	abnormal bile duct development_MP	1	33.8111
13;1;3;1;1	AC-activating GPCR signaling pathway	MP_0004355	short radius_MP	1	17.311
13;1;3;1;1	AC-activating GPCR signaling pathway	MP_0004022	abnormal cone electrophysiology_MP	1	18.4411
13;1;3;1;1	AC-activating GPCR signaling pathway	MP_0012468	decreased striatum size_MP	1	21.915
13;1;3;1;1	AC-activating GPCR signaling pathway	MP_0011501	increased glomerular capsule space_MP	1	33.504
13;1;3;1;1	AC-activating GPCR signaling pathway	MP_0004351	short humerus_MP	1	16.703
13;1;3;1;1	AC-activating GPCR signaling pathway	MP_0004529	decreased outer hair cell stereocilia number_MP	1	29.6806
13;1;3;1;1	AC-activating GPCR signaling pathway	MP_0004860	dilated kidney collecting duct_MP	1	31.5011
13;2;1;2		MP_0001914	hemorrhage_MP	1	5.08077
13;2;1;2		MP_0010124	decreased bone mineral content_MP	2	5.51584
13;2;1;2		MP_0011100	preweaning lethality, complete penetrance_MP	1	3.20671
13;2;1;2		MP_0005551	abnormal eye electrophysiology_MP	2	7.79852
13;2;1;2		MP_0004021	abnormal rod electrophysiology_MP	1	7.30894
13;2;1;2		MP_0011098	embryonic lethality during organogenesis, complete penetrance_MP	2	4.13138
13;2;1;2		MP_0000547	short limbs_MP	1	6.70946
13;2;1;2		MP_0004022	abnormal cone electrophysiology_MP	2	8.13815
13;2;4;1;1		MP_0001914	hemorrhage_MP	3	42.4281
13;2;4;1;1		MP_0010124	decreased bone mineral content_MP	4	47.7021
13;2;4;1;1		MP_0001967	deafness_MP	2	50.7849
13;2;4;1;1		MP_0001326	retina degeneration_MP	1	58.3942
13;2;4;1;1		MP_0011100	preweaning lethality, complete penetrance_MP	1	25.6767
13;2;4;1;1		MP_0005551	abnormal eye electrophysiology_MP	3	64.1474
13;2;4;1;1		MP_0001293	anophthalmia_MP	1	33.967
13;2;4;1;1		MP_0001261	obese_MP	6	66.6168
13;2;4;1;1		MP_0004021	abnormal rod electrophysiology_MP	1	58.2629
13;2;4;1;1		MP_0008528	polycystic kidney_MP	2	54.7984
13;2;4;1;1		MP_0012144	decreased b-wave amplitude_MP	3	62.6156
13;2;4;1;1		MP_0004736	abnormal distortion product otoacoustic emission_MP	1	51.6452
13;2;4;1;1		MP_0005313	absent adrenal gland_MP	1	55.5661
13;2;4;1;1		MP_0001787	pericardial edema_MP	1	37.7022
13;2;4;1;1		MP_0011098	embryonic lethality during organogenesis, complete penetrance_MP	1	29.0381
13;2;4;1;1		MP_0001730	embryonic growth arrest_MP	1	31.0762
13;2;4;1;1		MP_0003917	increased kidney weight_MP	2	54.596
13;2;4;1;1		MP_0000428	abnormal craniofacial morphology_MP	1	32.4341
13;2;4;1;1		MP_0004491	abnormal orientation of outer hair cell stereociliary bundles_MP	1	55.5179
13;2;4;1;1		MP_0002622	abnormal cochlear hair cell morphology_MP	1	51.8556
13;2;4;1;1		MP_0004357	long tibia_MP	1	51.1703
13;2;4;1;1		MP_0004404	cochlear outer hair cell degeneration_MP	1	49.2841
13;2;4;1;1		MP_0004527	abnormal outer hair cell stereociliary bundle morphology_MP	1	55.365
13;2;4;1;1		MP_0000522	kidney cortex cyst_MP	1	51.5569
13;2;4;1;1		MP_0004746	abnormal cochlear IHC afferent innervation pattern_MP	1	70.0534
13;2;4;1;1		MP_0000914	exencephaly_MP	1	29.2451
13;2;4;1;1		MP_0012143	decreased a-wave amplitude_MP	1	55.2702
13;2;4;1;1		MP_0004000	impaired passive avoidance behavior_MP	1	68.5144
13;2;4;1;1		MP_0008515	thin retina outer nuclear layer_MP	1	48.3666
13;2;4;1;1		MP_0002705	dilated renal tubule_MP	2	48.6615
13;2;4;1;1		MP_0004022	abnormal cone electrophysiology_MP	1	57.7742
13;2;4;1;1		MP_0002446	abnormal macrophage morphology_MP	1	55.1613
13;2;4;1;1		MP_0000273	overriding aortic valve_MP	1	49.0732
13;2;4;1;1		MP_0004532	abnormal inner hair cell stereociliary bundle morphology_MP	1	58.275
13;2;4;1;1		MP_0011501	increased glomerular capsule space_MP	1	61.3903
13;2;4;1;1		MP_0002730	head shaking_MP	1	55.1284
13;2;4;1;1		MP_0008283	small hippocampus_MP	1	45.9592
13;2;4;1;1		MP_0004434	abnormal cochlear outer hair cell physiology_MP	1	61.5108
13;2;4;1;1		MP_0004860	dilated kidney collecting duct_MP	1	54.0231
13;2;4;1;1		MP_0004521	abnormal cochlear hair cell stereociliary bundle morphology_MP	1	53.7945
13;2;4;2;1	AC-modulating GPCR signaling	MONDO_custom	cilia-associated retinitis pigmentosa	1	7.24357
13;2;4;2;1	AC-modulating GPCR signaling	MP_0010124	decreased bone mineral content_MP	1	6.98551
13;2;4;2;1	AC-modulating GPCR signaling	MP_0005551	abnormal eye electrophysiology_MP	1	10.2431
13;2;4;2;1	AC-modulating GPCR signaling	MP_0004021	abnormal rod electrophysiology_MP	1	9.25255
13;2;4;2;1	AC-modulating GPCR signaling	MP_0004000	impaired passive avoidance behavior_MP	1	10.6072
13;2;4;2;1	AC-modulating GPCR signaling	MP_0008456	abnormal retina rod cell outer segment morphology_MP	1	9.08737
13;2;7;1;1		MP_0010124	decreased bone mineral content_MP	4	16.1185
13;2;7;1;1		MP_0008450	retina photoreceptor degeneration_MP	2	20.5557
13;2;7;1;1		MP_0001326	retina degeneration_MP	3	20.3586
13;2;7;1;1		MP_0008446	decreased retina cone cell number_MP	1	19.136
13;2;7;1;1		MP_0011100	preweaning lethality, complete penetrance_MP	1	8.75679
13;2;7;1;1		MP_0008528	polycystic kidney_MP	1	17.6852
13;2;7;1;1		MP_0012144	decreased b-wave amplitude_MP	1	21.2064
13;2;7;1;1		MP_0002192	hydrops fetalis_MP	1	16.4947
13;2;7;1;1		MP_0001004	abnormal retina photoreceptor morphology_MP	1	18.8085
13;2;7;1;1		MP_0003917	increased kidney weight_MP	1	18.6042
13;2;7;1;1		MP_0005554	decreased circulating creatinine level_MP	1	15.1826
13;2;7;1;1		MP_0008587	short photoreceptor outer segment_MP	1	18.0039
13;2;7;1;1		MP_0012143	decreased a-wave amplitude_MP	1	19.5572
13;2;7;1;1		MP_0004017	duplex kidney_MP	1	15.0231
13;2;7;1;1		MP_0008515	thin retina outer nuclear layer_MP	1	17.0286
13;2;7;1;1		MP_0003728	abnormal retina photoreceptor layer morphology_MP	1	18.3767
13;2;7;1;1		MP_0008518	retina outer nuclear layer degeneration_MP	3	22.6928
13;2;7;1;1		MP_0008444	retina cone cell degeneration_MP	1	19.3522
13;2;7;1;1		MP_0000136	abnormal microglial cell morphology_MP	1	21.4445
13;3;2;1;1		MP_0001914	hemorrhage_MP	3	32.039
13;3;2;1;1		MP_0010124	decreased bone mineral content_MP	4	32.8739
13;3;2;1;1		MP_0001967	deafness_MP	1	33.5823
13;3;2;1;1		MP_0011100	preweaning lethality, complete penetrance_MP	3	15.8456
13;3;2;1;1		MP_0001261	obese_MP	2	53.1153
13;3;2;1;1		MP_0004021	abnormal rod electrophysiology_MP	1	43.5576
13;3;2;1;1		MP_0008528	polycystic kidney_MP	2	42.355
13;3;2;1;1		MP_0000111	cleft palate_MP	1	20.5342
13;3;2;1;1		MP_0003917	increased kidney weight_MP	2	39.6859
13;3;2;1;1		MP_0000428	abnormal craniofacial morphology_MP	2	25.8844
13;3;2;1;1		MP_0002622	abnormal cochlear hair cell morphology_MP	1	39.1729
13;3;2;1;1		MP_0004362	cochlear hair cell degeneration_MP	1	40.7372
13;3;2;1;1		MP_0000914	exencephaly_MP	1	20.9581
13;3;2;1;1		MP_0002633	persistent truncus arteriosis_MP	1	30.9206
13;3;2;1;1		MP_0004000	impaired passive avoidance behavior_MP	4	62.8997
13;3;2;1;1		MP_0000284	double outlet right ventricle_MP	2	26.6144
13;3;2;1;1		MP_0003985	renal fibrosis_MP	1	36.9455
13;3;2;1;1		MP_0000273	overriding aortic valve_MP	2	40.0918
13;3;2;1;1		MP_0000452	abnormal mouth morphology_MP	1	51.0941
13;3;2;1;1		MP_0004181	abnormal carotid artery morphology_MP	2	61.4576
13;3;2;1;1		MP_0010572	persistent right dorsal aorta_MP	1	57.7243
13;3;2;1;1		MP_0012029	abnormal electroretinogram waveform feature_MP	1	44.4998
13;3;2;1;1		MP_0005170	cleft upper lip_MP	1	40.8805
19;1;1		MP_0008446	decreased retina cone cell number_MP	1	2.83337
19;1;1		MP_0003728	abnormal retina photoreceptor layer morphology_MP	1	1.39442
19;1;1		MP_0008582	short photoreceptor inner segment_MP	1	2.9042
19;1;1		MP_0004399	abnormal cochlear outer hair cell morphology_MP	1	2.98414
19;1;2;2;1		MP_0010124	decreased bone mineral content_MP	2	3.65517
19;1;2;2;1		MP_0011100	preweaning lethality, complete penetrance_MP	3	3.25591
19;1;2;2;1		MP_0008535	enlarged lateral ventricles_MP	1	4.7389
19;1;2;2;1		MP_0001700	abnormal embryo turning_MP	2	8.11902
19;1;2;2;1		MP_0001261	obese_MP	1	4.18941
19;1;2;2;1		MP_0000111	cleft palate_MP	1	3.25246
19;1;2;2;1		MP_0001787	pericardial edema_MP	1	4.99429
19;1;2;2;1		MP_0011098	embryonic lethality during organogenesis, complete penetrance_MP	9	8.17376
19;1;2;2;1		MP_0001730	embryonic growth arrest_MP	1	5.76322
19;1;2;2;1		MP_0003409	decreased width of hypertrophic chondrocyte zone_MP	1	4.11977
19;1;2;2;1		MP_0000547	short limbs_MP	1	2.92246
19;1;2;2;1		MP_0000914	exencephaly_MP	3	5.64781
19;1;2;2;1		MP_0004261	abnormal embryonic neuroepithelium morphology_MP	1	7.23643
19;1;2;2;1		MP_0004000	impaired passive avoidance behavior_MP	1	8.27376
19;1;2;2;1		MP_0000269	abnormal heart looping_MP	2	7.56273
19;1;2;2;1		MP_0004351	short humerus_MP	1	4.60088
19;1;2;2;2		MP_0011098	embryonic lethality during organogenesis, complete penetrance_MP	4	2.04545
19;1;2;2;2		MP_0004000	impaired passive avoidance behavior_MP	1	2.22151
19;1;2;2;2		MP_0000690	absent spleen_MP	1	5.80366
19;1;2;4;1		MP_0000925	abnormal floor plate morphology_MP	1	2.26795
19;1;2;4;1		MP_0004320	split sternum_MP	1	1.52971
19;1;2;4;1		MP_0000926	absent floor plate_MP	1	1.83914
19;1;2;4;3		MP_0001914	hemorrhage_MP	1	8.23712
19;1;2;4;3		MP_0010124	decreased bone mineral content_MP	1	7.02517
19;1;2;4;3		MP_0011100	preweaning lethality, complete penetrance_MP	3	6.39296
19;1;2;4;3		MP_0005551	abnormal eye electrophysiology_MP	1	5.67679
19;1;2;4;3		MP_0000111	cleft palate_MP	1	8.03434
19;1;2;4;3		MP_0002151	abnormal neural tube morphology_MP	1	8.66669
19;1;2;4;3		MP_0011098	embryonic lethality during organogenesis, complete penetrance_MP	2	8.4917
19;1;2;4;3		MP_0001730	embryonic growth arrest_MP	3	9.58489
19;1;2;4;3		MP_0000428	abnormal craniofacial morphology_MP	1	8.45813
19;1;2;4;3		MP_0000914	exencephaly_MP	2	9.14348
19;1;2;5		MP_0013848	subcutaneous edema_MP	1	2.61224
19;1;3;1;1		MP_0002151	abnormal neural tube morphology_MP	1	2.87965
19;1;3;1;1		MP_0011098	embryonic lethality during organogenesis, complete penetrance_MP	1	2.00353
19;1;3;1;1		MP_0011440	increased kidney cell proliferation_MP	1	5.7552
19;1;3;1;1		MP_0000428	abnormal craniofacial morphology_MP	1	2.36682
19;1;3;1;1		MP_0000284	double outlet right ventricle_MP	1	3.32653
19;1;3;1;1		MP_0010422	heart right ventricle hypoplasia_MP	1	8.3672
19;1;3;1;1		MP_0004085	abnormal heartbeat_MP	1	10.0211
19;1;5;2;1		MP_0008528	polycystic kidney_MP	3	2.91079
19;1;5;2;1		MP_0002151	abnormal neural tube morphology_MP	1	1.93718
19;1;5;2;1		MP_0000428	abnormal craniofacial morphology_MP	1	1.64075
19;1;5;2;1		MP_0000914	exencephaly_MP	1	2.6444
19;1;5;2;2		MP_0011100	preweaning lethality, complete penetrance_MP	1	2.93941
19;1;5;2;3		MP_0011098	embryonic lethality during organogenesis, complete penetrance_MP	6	2.36326
19;1;5;2;3		MP_0001730	embryonic growth arrest_MP	2	2.55971
19;1;5;2;3		MP_0000428	abnormal craniofacial morphology_MP	3	1.70952
19;1;5;2;3		MP_0004261	abnormal embryonic neuroepithelium morphology_MP	2	1.91159
19;1;5;2;3		MP_0000690	absent spleen_MP	1	2.59193
19;1;5;2;3		MP_0000023	abnormal ear position_MP	1	5.11882
19;1;6;1;1		MP_0001914	hemorrhage_MP	1	10.7076
19;1;6;1;1		MP_0001293	anophthalmia_MP	1	11.0579
19;1;6;1;1		MP_0000428	abnormal craniofacial morphology_MP	1	11.6513
19;1;6;1;1		MP_0000914	exencephaly_MP	1	11.9604
19;1;6;2		MP_0001293	anophthalmia_MP	2	1.44615
19;1;6;2		MP_0001730	embryonic growth arrest_MP	1	1.50285
19;1;7;1		MP_0001914	hemorrhage_MP	1	2.3742
19;1;7;1		MP_0001967	deafness_MP	1	1.73421
19;1;7;1		MP_0011100	preweaning lethality, complete penetrance_MP	4	1.69669
19;1;7;1		MP_0001293	anophthalmia_MP	1	3.3201
19;1;7;1		MP_0011098	embryonic lethality during organogenesis, complete penetrance_MP	4	3.57125
19;1;7;1		MP_0001730	embryonic growth arrest_MP	3	3.08387
19;1;7;1		MP_0004527	abnormal outer hair cell stereociliary bundle morphology_MP	1	2.23915
19;1;7;1		MP_0004362	cochlear hair cell degeneration_MP	1	1.99817
19;1;7;1		MP_0004261	abnormal embryonic neuroepithelium morphology_MP	1	2.20872
19;1;7;1		MP_0000273	overriding aortic valve_MP	1	3.81154
19;1;7;1		MP_0000269	abnormal heart looping_MP	1	4.47109
19;1;7;1		MP_0003864	abnormal midbrain development_MP	1	3.97045
19;1;7;2;1		MP_0000269	abnormal heart looping_MP	1	1.91259
19;1;9		MP_0004596	abnormal mandibular angle morphology_MP	1	1.52168
19;1;9		MP_0002239	abnormal nasal septum morphology_MP	1	1.47602
19;1;9		MP_0003161	absent lateral semicircular canal_MP	1	1.46545
19;2;1;4;2		MP_0002151	abnormal neural tube morphology_MP	2	1.89607
19;2;1;4;2		MP_0004357	long tibia_MP	1	2.4078
19;2;1;4;2		MP_0000914	exencephaly_MP	2	1.95433
19;2;1;4;2		MP_0012260	encephalomeningocele_MP	1	7.14527
19;2;2;2;1		MP_0010124	decreased bone mineral content_MP	2	3.19128
19;2;2;2;1		MP_0011100	preweaning lethality, complete penetrance_MP	3	2.20659
19;2;2;2;1		MP_0001700	abnormal embryo turning_MP	1	3.65352
19;2;2;2;1		MP_0002151	abnormal neural tube morphology_MP	2	5.38414
19;2;2;2;1		MP_0011098	embryonic lethality during organogenesis, complete penetrance_MP	3	4.3949
19;2;2;2;1		MP_0000428	abnormal craniofacial morphology_MP	2	4.99067
19;2;2;2;1		MP_0004357	long tibia_MP	1	2.50412
19;2;2;2;1		MP_0006279	abnormal limb development_MP	1	6.75044
19;2;2;2;1		MP_0010103	small thoracic cage_MP	1	10.8186
19;2;2;2;1		MP_0011260	abnormal head mesenchyme morphology_MP	1	11.5644
19;2;2;2;1		MP_0004085	abnormal heartbeat_MP	1	15.4088
19;2;3;2		MP_0030943	abnormal centrosome morphology_MP	1	3.94932
19;2;3;3		MP_0003924	diaphragmatic hernia_MP	1	2.45037
19;2;3;3		MP_0000079	abnormal basioccipital bone morphology_MP	2	4.29486
19;2;3;3		MP_0004672	short ribs_MP	1	2.17754
19;2;3;3		MP_0002633	persistent truncus arteriosis_MP	1	1.43621
19;2;3;3		MP_0000039	abnormal otic capsule morphology_MP	1	2.12347
19;2;3;3		MP_0004320	split sternum_MP	2	2.84643
19;2;3;4;2		MP_0011100	preweaning lethality, complete penetrance_MP	2	5.92787
19;2;3;4;2		MP_0001293	anophthalmia_MP	2	9.62457
19;2;3;4;2		MP_0013294	prenatal lethality prior to heart atrial septation_MP	1	9.03307
19;2;3;4;2		MP_0001787	pericardial edema_MP	1	6.55914
19;2;3;4;2		MP_0011098	embryonic lethality during organogenesis, complete penetrance_MP	2	6.90202
19;2;3;4;2		MP_0004261	abnormal embryonic neuroepithelium morphology_MP	2	12.7793
19;2;4;1;1		MP_0001700	abnormal embryo turning_MP	1	2.39437
19;2;4;1;1		MP_0010099	abnormal thoracic cage shape_MP	1	10.646
19;2;4;1;1		MP_0001730	embryonic growth arrest_MP	1	1.5201
19;2;4;1;1		MP_0000428	abnormal craniofacial morphology_MP	1	1.87088
19;2;4;1;1		MP_0005554	decreased circulating creatinine level_MP	1	1.71475
19;2;4;1;1		MP_0004359	short ulna_MP	1	6.0363
19;2;4;1;1		MP_0006279	abnormal limb development_MP	1	6.93966
19;2;4;1;1		MP_0004355	short radius_MP	1	8.2709
19;2;4;1;1		MP_0010103	small thoracic cage_MP	1	12.2473
19;2;4;1;1		MP_0004351	short humerus_MP	1	6.8304
19;3;1;1;1		MP_0011100	preweaning lethality, complete penetrance_MP	6	1.75134
19;3;1;1;1		MP_0004736	abnormal distortion product otoacoustic emission_MP	1	2.01916
19;3;1;1;1		MP_0011098	embryonic lethality during organogenesis, complete penetrance_MP	2	3.05071
19;3;1;1;1		MP_0011440	increased kidney cell proliferation_MP	1	10.4263
19;3;1;1;1		MP_0000914	exencephaly_MP	1	1.80883
19;3;1;1;1		MP_0002705	dilated renal tubule_MP	2	4.03656
19;3;1;1;1		MP_0008057	abnormal DNA replication_MP	2	15.5507
19;3;1;1;3	recombinational repair	MP_0001914	hemorrhage_MP	1	5.35379
19;3;1;1;3	recombinational repair	MP_0010124	decreased bone mineral content_MP	2	6.68342
19;3;1;1;3	recombinational repair	MP_0011100	preweaning lethality, complete penetrance_MP	5	7.5686
19;3;1;1;3	recombinational repair	MP_0001700	abnormal embryo turning_MP	3	13.611
19;3;1;1;3	recombinational repair	MP_0002151	abnormal neural tube morphology_MP	4	11.6972
19;3;1;1;3	recombinational repair	MP_0001787	pericardial edema_MP	1	9.06663
19;3;1;1;3	recombinational repair	MP_0011098	embryonic lethality during organogenesis, complete penetrance_MP	9	11.6838
19;3;1;1;3	recombinational repair	MP_0003662	abnormal long bone epiphyseal plate proliferative zone_MP	1	6.10724
19;3;1;1;3	recombinational repair	MP_0001730	embryonic growth arrest_MP	5	13.6691
19;3;1;1;3	recombinational repair	MP_0000428	abnormal craniofacial morphology_MP	1	8.14621
19;3;1;1;3	recombinational repair	MP_0005650	abnormal limb bud morphology_MP	1	8.44579
19;3;1;1;3	recombinational repair	MP_0000914	exencephaly_MP	2	9.18969
19;3;1;1;3	recombinational repair	MP_0030943	abnormal centrosome morphology_MP	1	12.8115
19;3;1;1;3	recombinational repair	MP_0000358	abnormal cell morphology_MP	1	7.05928
19;3;1;1;3	recombinational repair	MP_0003864	abnormal midbrain development_MP	1	9.996
19;3;1;1;3	recombinational repair	MP_0008057	abnormal DNA replication_MP	1	22.7165
19;3;1;2;2		MP_0011100	preweaning lethality, complete penetrance_MP	3	3.38049
19;3;1;2;2		MP_0001787	pericardial edema_MP	1	5.09149
19;3;1;2;2		MP_0011098	embryonic lethality during organogenesis, complete penetrance_MP	2	4.20843
19;3;1;2;2		MP_0001730	embryonic growth arrest_MP	2	6.33143
19;3;1;2;2		MP_0011440	increased kidney cell proliferation_MP	1	7.15148
19;3;1;2;2		MP_0000428	abnormal craniofacial morphology_MP	1	3.78591
19;3;1;2;2		MP_0005554	decreased circulating creatinine level_MP	1	4.64351
19;3;1;2;2		MP_0004261	abnormal embryonic neuroepithelium morphology_MP	1	4.26049
19;3;1;2;2		MP_0002705	dilated renal tubule_MP	1	3.84602
19;3;1;2;2		MP_0002828	abnormal renal glomerular capsule morphology_MP	1	4.84109
19;3;1;2;2		MP_0011501	increased glomerular capsule space_MP	1	4.00286
19;3;1;2;2		MP_0009719	reduced cerebellar foliation_MP	1	5.35604
19;3;1;2;2		MP_0004188	delayed embryo turning_MP	1	7.70894
19;3;1;2;2		MP_0008057	abnormal DNA replication_MP	1	14.2606
19;3;1;2;2		MP_0011352	proximal convoluted tubule brush border loss_MP	1	5.29041
19;3;1;2;3		MP_0011100	preweaning lethality, complete penetrance_MP	4	5.84157
19;3;1;2;3		MP_0001700	abnormal embryo turning_MP	2	9.26364
19;3;1;2;3		MP_0001261	obese_MP	1	4.20019
19;3;1;2;3		MP_0000111	cleft palate_MP	2	6.77558
19;3;1;2;3		MP_0002151	abnormal neural tube morphology_MP	1	7.22012
19;3;1;2;3		MP_0011098	embryonic lethality during organogenesis, complete penetrance_MP	1	6.30283
19;3;1;2;3		MP_0001178	pulmonary hypoplasia_MP	1	6.77742
19;3;1;2;3		MP_0004017	duplex kidney_MP	1	10.0219
19;3;1;2;3		MP_0010103	small thoracic cage_MP	1	7.20571
19;3;1;2;3		MP_0009743	preaxial polydactyly_MP	1	10.8661
19;3;1;2;3		MP_0008057	abnormal DNA replication_MP	2	18.8922
19;3;1;4;1		MP_0004736	abnormal distortion product otoacoustic emission_MP	1	2.81681
19;3;1;4;1		MP_0004465	degeneration of organ of Corti supporting cells_MP	1	2.50919
19;3;1;4;2		MP_0001700	abnormal embryo turning_MP	1	1.88029
19;3;1;4;2		MP_0001261	obese_MP	1	2.11484
19;3;1;4;2		MP_0001787	pericardial edema_MP	1	1.66549
19;3;1;4;2		MP_0001730	embryonic growth arrest_MP	2	2.33367
19;3;1;4;2		MP_0006279	abnormal limb development_MP	1	3.09345
19;3;1;4;2		MP_0004181	abnormal carotid artery morphology_MP	1	4.65626
19;3;1;4;2		MP_0008057	abnormal DNA replication_MP	1	7.036
19;3;2;1;2		MP_0001914	hemorrhage_MP	1	12.672
19;3;2;1;2		MP_0010124	decreased bone mineral content_MP	1	11.6814
19;3;2;1;2		MP_0011100	preweaning lethality, complete penetrance_MP	3	13.4275
19;3;2;1;2		MP_0001261	obese_MP	1	12.0189
19;3;2;1;2		MP_0002151	abnormal neural tube morphology_MP	1	16.2959
19;3;2;1;2		MP_0011098	embryonic lethality during organogenesis, complete penetrance_MP	2	14.9556
19;3;2;1;2		MP_0001730	embryonic growth arrest_MP	1	19.5824
19;3;2;1;2		MP_0000358	abnormal cell morphology_MP	1	17.1738
19;3;2;1;2		MP_0008057	abnormal DNA replication_MP	1	28.8093
19;3;2;1;3		MP_0010124	decreased bone mineral content_MP	1	3.58823
19;3;2;1;3		MP_0011100	preweaning lethality, complete penetrance_MP	3	3.80328
19;3;2;1;3		MP_0010413	complete atrioventricular septal defect_MP	1	5.59275
19;3;2;1;3		MP_0011098	embryonic lethality during organogenesis, complete penetrance_MP	1	3.96043
19;3;2;1;3		MP_0000428	abnormal craniofacial morphology_MP	1	4.02575
19;3;2;1;3		MP_0000547	short limbs_MP	1	3.72509
19;3;2;1;3		MP_0004359	short ulna_MP	1	4.51348
19;3;2;1;3		MP_0000284	double outlet right ventricle_MP	1	4.06254
19;3;2;1;3		MP_0004355	short radius_MP	1	5.30809
19;3;2;1;3		MP_0010412	atrioventricular septal defect_MP	1	4.88148
19;3;2;1;3		MP_0004351	short humerus_MP	1	5.01945
19;3;2;2;1		MP_0013294	prenatal lethality prior to heart atrial septation_MP	1	1.47487
19;3;2;2;2	chromosome segregation	MONDO_custom	cilia-associated retinitis pigmentosa	1	24.7429
19;3;2;2;2	chromosome segregation	MP_0010124	decreased bone mineral content_MP	1	16.0099
19;3;2;2;2	chromosome segregation	MP_0011100	preweaning lethality, complete penetrance_MP	8	19.5541
19;3;2;2;2	chromosome segregation	MP_0001293	anophthalmia_MP	2	20.4948
19;3;2;2;2	chromosome segregation	MP_0008535	enlarged lateral ventricles_MP	1	20.3386
19;3;2;2;2	chromosome segregation	MP_0008540	abnormal cerebral hemisphere morphology_MP	2	29.7862
19;3;2;2;2	chromosome segregation	MP_0001700	abnormal embryo turning_MP	1	25.0009
19;3;2;2;2	chromosome segregation	MP_0008528	polycystic kidney_MP	1	24.7345
19;3;2;2;2	chromosome segregation	MP_0000111	cleft palate_MP	1	20.0947
19;3;2;2;2	chromosome segregation	MP_0002151	abnormal neural tube morphology_MP	2	23.8718
19;3;2;2;2	chromosome segregation	MP_0005157	holoprosencephaly_MP	1	23.5133
19;3;2;2;2	chromosome segregation	MP_0013294	prenatal lethality prior to heart atrial septation_MP	1	26.3809
19;3;2;2;2	chromosome segregation	MP_0011098	embryonic lethality during organogenesis, complete penetrance_MP	4	22.0514
19;3;2;2;2	chromosome segregation	MP_0001730	embryonic growth arrest_MP	5	30.8214
19;3;2;2;2	chromosome segregation	MP_0003917	increased kidney weight_MP	1	15.8653
19;3;2;2;2	chromosome segregation	MP_0000428	abnormal craniofacial morphology_MP	1	21.9295
19;3;2;2;2	chromosome segregation	MP_0000914	exencephaly_MP	1	21.4457
19;3;2;2;2	chromosome segregation	MP_0001706	abnormal left-right axis patterning_MP	1	24.2368
19;3;2;2;2	chromosome segregation	MP_0002705	dilated renal tubule_MP	1	17.5103
19;3;2;2;2	chromosome segregation	MP_0000851	cerebellum hypoplasia_MP	1	29.3778
19;3;2;2;2	chromosome segregation	MP_0000926	absent floor plate_MP	1	28.4071
19;3;2;2;3		MP_0001914	hemorrhage_MP	1	6.28548
19;3;2;2;3		MP_0011100	preweaning lethality, complete penetrance_MP	5	7.26102
19;3;2;2;3		MP_0002192	hydrops fetalis_MP	1	6.32853
19;3;2;2;3		MP_0013294	prenatal lethality prior to heart atrial septation_MP	1	9.22424
19;3;2;2;3		MP_0001730	embryonic growth arrest_MP	3	10.4495
19;3;2;2;3		MP_0005554	decreased circulating creatinine level_MP	1	8.19351
19;3;2;2;3		MP_0004181	abnormal carotid artery morphology_MP	1	8.71276
2;1;1;1;3		MP_0013294	prenatal lethality prior to heart atrial septation_MP	1	1.57082
2;1;1;2;3		MP_0011100	preweaning lethality, complete penetrance_MP	7	1.36805
2;1;1;2;3		MP_0013294	prenatal lethality prior to heart atrial septation_MP	1	1.96613
2;1;1;4;1		MP_0012468	decreased striatum size_MP	1	1.80954
2;1;1;4;2		MP_0011100	preweaning lethality, complete penetrance_MP	6	3.25081
2;1;1;4;2		MP_0013294	prenatal lethality prior to heart atrial septation_MP	1	6.93248
2;1;1;4;2		MP_0002446	abnormal macrophage morphology_MP	1	3.40561
2;1;1;4;3		MP_0010124	decreased bone mineral content_MP	1	4.57596
2;1;1;4;3		MP_0011100	preweaning lethality, complete penetrance_MP	6	7.68069
2;1;1;4;3		MP_0001395	bidirectional circling_MP	1	4.5855
2;1;1;4;3		MP_0011098	embryonic lethality during organogenesis, complete penetrance_MP	2	5.13043
2;1;1;4;3		MP_0003662	abnormal long bone epiphyseal plate proliferative zone_MP	1	4.7155
2;1;1;4;3		MP_0000914	exencephaly_MP	1	4.89532
2;1;1;4;3		MP_0008515	thin retina outer nuclear layer_MP	1	4.91705
2;1;2;1;2		MP_0011100	preweaning lethality, complete penetrance_MP	13	14.1725
2;1;2;1;2		MP_0005551	abnormal eye electrophysiology_MP	1	9.33626
2;1;2;1;2		MP_0011098	embryonic lethality during organogenesis, complete penetrance_MP	1	4.32934
2;1;2;1;2		MP_0003917	increased kidney weight_MP	1	5.51931
2;1;2;3;2		MP_0011100	preweaning lethality, complete penetrance_MP	4	3.61516
2;1;2;3;2		MP_0003917	increased kidney weight_MP	1	1.7915
2;1;2;3;2		MP_0005650	abnormal limb bud morphology_MP	1	2.23866
2;1;2;3;3		MP_0011100	preweaning lethality, complete penetrance_MP	5	5.90384
2;1;2;3;3		MP_0001261	obese_MP	1	2.40455
2;1;2;3;3		MP_0013294	prenatal lethality prior to heart atrial septation_MP	1	7.69734
2;1;3;1		MP_0001395	bidirectional circling_MP	1	5.53358
2;1;3;1		MP_0004402	decreased cochlear outer hair cell number_MP	1	5.04942
2;1;3;1		MP_0030610	absent teeth_MP	1	7.77905
2;2;1;1;1		MP_0001326	retina degeneration_MP	1	1.40338
2;2;1;1;1		MP_0011100	preweaning lethality, complete penetrance_MP	5	2.12766
2;2;1;1;1		MP_0001700	abnormal embryo turning_MP	1	2.13541
2;2;1;1;1		MP_0003864	abnormal midbrain development_MP	1	2.11939
2;2;1;1;1		MP_0004748	increased susceptibility to age-related hearing loss_MP	1	2.60507
2;2;1;1;3		MP_0008540	abnormal cerebral hemisphere morphology_MP	1	2.54819
2;2;1;1;3		MP_0001700	abnormal embryo turning_MP	2	2.16237
2;2;1;1;3		MP_0013294	prenatal lethality prior to heart atrial septation_MP	1	1.52187
2;2;1;1;3		MP_0003864	abnormal midbrain development_MP	1	1.91555
2;2;1;1;3		MP_0009939	abnormal hippocampus neuron morphology_MP	1	3.1667
2;2;5;1		MP_0004188	delayed embryo turning_MP	1	1.36555
2;3;1;1;2		MP_0001293	anophthalmia_MP	3	1.86485
2;3;1;2;1		MP_0008535	enlarged lateral ventricles_MP	1	2.34478
2;3;1;2;1		MP_0001700	abnormal embryo turning_MP	1	4.3127
2;3;1;2;1		MP_0001261	obese_MP	1	1.82591
2;3;1;2;1		MP_0001395	bidirectional circling_MP	1	9.17158
2;3;1;2;1		MP_0005307	head tossing_MP	1	5.47832
2;3;1;2;1		MP_0003917	increased kidney weight_MP	2	4.97392
2;3;1;2;1		MP_0004737	absent distortion product otoacoustic emissions_MP	1	6.12653
2;3;1;2;1		MP_0004522	abnormal orientation of cochlear hair cell stereociliary bundles_MP	1	11.0514
2;3;2	retinoid metabolic process	MONDO_0018998	Leber congenital amaurosis	2	7.9834
2;3;2	retinoid metabolic process	MP_0008450	retina photoreceptor degeneration_MP	1	2.36491
2;3;2	retinoid metabolic process	MP_0008446	decreased retina cone cell number_MP	1	5.17191
2;3;2	retinoid metabolic process	MP_0005551	abnormal eye electrophysiology_MP	3	4.13812
2;3;2	retinoid metabolic process	MP_0004021	abnormal rod electrophysiology_MP	1	2.2471
2;3;2	retinoid metabolic process	MP_0001004	abnormal retina photoreceptor morphology_MP	2	6.73033
2;3;2	retinoid metabolic process	MP_0003936	abnormal reproductive system development_MP	1	8.65194
2;3;2	retinoid metabolic process	MP_0002633	persistent truncus arteriosis_MP	1	2.49103
2;3;2	retinoid metabolic process	MP_0008587	short photoreceptor outer segment_MP	2	6.72133
2;3;2	retinoid metabolic process	MP_0008515	thin retina outer nuclear layer_MP	1	2.15015
2;3;2	retinoid metabolic process	MP_0004022	abnormal cone electrophysiology_MP	1	2.50116
2;3;2	retinoid metabolic process	MP_0000269	abnormal heart looping_MP	1	3.58003
2;3;2	retinoid metabolic process	MP_0008444	retina cone cell degeneration_MP	2	8.01142
2;3;2	retinoid metabolic process	MP_0008582	short photoreceptor inner segment_MP	1	7.33348
2;3;2	retinoid metabolic process	MP_0012029	abnormal electroretinogram waveform feature_MP	1	4.98122
2;3;2	retinoid metabolic process	MP_0006072	abnormal retina apoptosis_MP	1	5.45811
2;3;2	retinoid metabolic process	MP_0008456	abnormal retina rod cell outer segment morphology_MP	2	7.92114
2;3;2	retinoid metabolic process	MP_0008451	retina rod cell degeneration_MP	1	6.55532
2;3;4		MP_0001700	abnormal embryo turning_MP	1	2.08249
2;3;4		MP_0003936	abnormal reproductive system development_MP	1	6.3804
2;3;4		MP_0002633	persistent truncus arteriosis_MP	1	3.1819
2;3;4		MP_0000269	abnormal heart looping_MP	1	3.69292
2;4;1;2;1		MP_0004860	dilated kidney collecting duct_MP	1	2.9922
2;4;2;1;1		MP_0000358	abnormal cell morphology_MP	1	2.2142
2;4;2;1;3		MP_0000358	abnormal cell morphology_MP	2	5.11282
2;4;2;1;3		MP_0000136	abnormal microglial cell morphology_MP	2	6.97329
2;4;2;2;1		MP_0000358	abnormal cell morphology_MP	1	1.67033
20;2;1;1;1		MP_0004252	abnormal direction of heart looping_MP	1	1.46876
20;2;1;1;1		MP_0005554	decreased circulating creatinine level_MP	1	1.9284
20;3;2		MP_0005554	decreased circulating creatinine level_MP	1	3.2446
20;3;2		MP_0002828	abnormal renal glomerular capsule morphology_MP	1	8.50746
21;1;1;1;1	protein polyubiqionation	MP_0001914	hemorrhage_MP	3	55.1049
21;1;1;1;1	protein polyubiqionation	MONDO_0015229	Bardet-Biedl syndrome	1	61.7828
21;1;1;1;1	protein polyubiqionation	MP_0010124	decreased bone mineral content_MP	10	61.0374
21;1;1;1;1	protein polyubiqionation	MP_0011100	preweaning lethality, complete penetrance_MP	7	44.3605
21;1;1;1;1	protein polyubiqionation	MP_0005551	abnormal eye electrophysiology_MP	1	45.4757
21;1;1;1;1	protein polyubiqionation	MP_0001700	abnormal embryo turning_MP	1	55.9075
21;1;1;1;1	protein polyubiqionation	MP_0008528	polycystic kidney_MP	1	48.1046
21;1;1;1;1	protein polyubiqionation	MP_0002151	abnormal neural tube morphology_MP	1	53.8767
21;1;1;1;1	protein polyubiqionation	MP_0013294	prenatal lethality prior to heart atrial septation_MP	1	58.9665
21;1;1;1;1	protein polyubiqionation	MP_0011098	embryonic lethality during organogenesis, complete penetrance_MP	6	54.0755
21;1;1;1;1	protein polyubiqionation	MP_0001730	embryonic growth arrest_MP	1	54.619
21;1;1;1;1	protein polyubiqionation	MP_0003409	decreased width of hypertrophic chondrocyte zone_MP	1	54.1262
21;1;1;1;1	protein polyubiqionation	MP_0000914	exencephaly_MP	3	53.7267
21;1;1;1;1	protein polyubiqionation	MP_0001706	abnormal left-right axis patterning_MP	1	56.4122
21;1;1;1;1	protein polyubiqionation	MP_0000358	abnormal cell morphology_MP	1	56.1287
21;1;1;1;1	protein polyubiqionation	MP_0000284	double outlet right ventricle_MP	1	48.6079
21;1;1;1;1	protein polyubiqionation	MP_0021105	abnormal ventral interneuron 3 morphology_MP	1	72.6026
21;1;1;1;1	protein polyubiqionation	MP_0000273	overriding aortic valve_MP	1	58.4146
21;1;1;1;1	protein polyubiqionation	MP_0000269	abnormal heart looping_MP	1	54.8073
21;1;1;1;1	protein polyubiqionation	MP_0003178	left pulmonary isomerism_MP	1	61.8598
21;1;1;1;1	protein polyubiqionation	MP_0008283	small hippocampus_MP	1	66.4026
21;1;1;1;1	protein polyubiqionation	MP_0003864	abnormal midbrain development_MP	1	55.5756
21;1;1;1;1	protein polyubiqionation	MP_0011260	abnormal head mesenchyme morphology_MP	2	75.7444
21;4;1;1;1		MP_0001914	hemorrhage_MP	1	6.1286
21;4;1;1;1		MP_0002151	abnormal neural tube morphology_MP	1	6.76346
21;4;1;1;1		MP_0011098	embryonic lethality during organogenesis, complete penetrance_MP	1	6.19324
21;4;1;1;1		MP_0003662	abnormal long bone epiphyseal plate proliferative zone_MP	1	6.69605
21;4;1;1;1		MP_0004357	long tibia_MP	1	8.16362
21;5;1;1;1		MP_0010124	decreased bone mineral content_MP	4	29.1124
21;5;1;1;1		MP_0001967	deafness_MP	1	23.8917
21;5;1;1;1		MP_0000562	polydactyly_MP	1	22.7553
21;5;1;1;1		MP_0003729	abnormal photoreceptor outer segment morphology_MP	1	25.6663
21;5;1;1;1		MP_0011100	preweaning lethality, complete penetrance_MP	3	19.569
21;5;1;1;1		MP_0001293	anophthalmia_MP	2	24.3377
21;5;1;1;1		MP_0001700	abnormal embryo turning_MP	1	25.7483
21;5;1;1;1		MP_0000111	cleft palate_MP	1	22.7059
21;5;1;1;1		MP_0002151	abnormal neural tube morphology_MP	1	25.71
21;5;1;1;1		MP_0013294	prenatal lethality prior to heart atrial septation_MP	1	27.9708
21;5;1;1;1		MP_0000159	abnormal xiphoid process morphology_MP	1	26.6161
21;5;1;1;1		MP_0001730	embryonic growth arrest_MP	1	24.8101
21;5;1;1;1		MP_0003917	increased kidney weight_MP	2	25.6995
21;5;1;1;1		MP_0000547	short limbs_MP	1	21.1889
21;5;1;1;1		MP_0005554	decreased circulating creatinine level_MP	1	25.6636
21;5;1;1;1		MP_0005650	abnormal limb bud morphology_MP	1	29.1972
21;5;1;1;1		MP_0000690	absent spleen_MP	1	30.3771
21;5;1;1;1		MP_0003728	abnormal retina photoreceptor layer morphology_MP	1	25.8063
21;5;1;1;1		MP_0003730	abnormal photoreceptor inner segment morphology_MP	1	29.7925
21;6;1;1;1		MP_0001914	hemorrhage_MP	1	9.75893
21;6;1;1;1		MP_0001967	deafness_MP	1	9.34008
21;6;1;1;1		MP_0000111	cleft palate_MP	1	9.11573
21;6;1;1;1		MP_0001787	pericardial edema_MP	3	11.0662
21;6;1;1;1		MP_0011098	embryonic lethality during organogenesis, complete penetrance_MP	4	9.77235
21;6;1;1;1		MP_0001730	embryonic growth arrest_MP	1	9.61172
21;6;1;1;1		MP_0002622	abnormal cochlear hair cell morphology_MP	1	10.6251
21;6;1;1;1		MP_0004362	cochlear hair cell degeneration_MP	1	9.7513
21;6;1;1;1		MP_0030943	abnormal centrosome morphology_MP	1	11.3874
21;6;1;1;1		MP_0000358	abnormal cell morphology_MP	1	9.93695
21;6;1;1;1		MP_0004465	degeneration of organ of Corti supporting cells_MP	1	12.4511
21;6;1;1;1		MP_0004748	increased susceptibility to age-related hearing loss_MP	1	11.0904
24;1;1;1;1		MP_0004736	abnormal distortion product otoacoustic emission_MP	2	23.2383
24;1;1;1;1		MP_0003917	increased kidney weight_MP	1	4.11864
24;1;1;1;1		MP_0005554	decreased circulating creatinine level_MP	1	7.17522
24;1;1;1;1		MP_0005650	abnormal limb bud morphology_MP	1	19.8203
24;1;1;1;1		MP_0004737	absent distortion product otoacoustic emissions_MP	1	21.4394
24;1;1;1;1		MP_0002928	abnormal bile duct morphology_MP	1	23.971
24;1;1;1;1		MP_0004431	abnormal hair cell mechanoelectric transduction_MP	1	26.7662
24;1;1;1;1		MP_0004434	abnormal cochlear outer hair cell physiology_MP	1	26.5995
24;1;1;1;1		MP_0004521	abnormal cochlear hair cell stereociliary bundle morphology_MP	1	23.3209
3;1;1;1;1	IF cytoskeleton organization	MONDO_0015461	short rib-polydactyly syndrome	1	46.9718
3;1;1;1;1	IF cytoskeleton organization	MP_0003917	increased kidney weight_MP	2	23.122
4;1;1;1;1		MP_0008584	photoreceptor outer segment degeneration_MP	1	4.70107
4;1;1;1;1		MP_0008580	photoreceptor inner segment degeneration_MP	1	32.8443
4;1;1;1;1		MP_0003730	abnormal photoreceptor inner segment morphology_MP	1	1.88248
5;1;1;1;1		MP_0004622	sacral vertebral fusion_MP	1	6.60574
5;1;1;1;1		MP_0000159	abnormal xiphoid process morphology_MP	1	2.84126
5;1;1;1;1		MP_0000079	abnormal basioccipital bone morphology_MP	1	6.56773
5;1;1;1;1		MP_0004672	short ribs_MP	2	7.28997
5;1;1;1;1		MP_0004359	short ulna_MP	2	2.62672
5;1;1;1;1		MP_0004355	short radius_MP	2	2.81046
5;1;1;1;1		MP_0004596	abnormal mandibular angle morphology_MP	1	2.68898
5;1;1;1;1		MP_0004351	short humerus_MP	2	2.58045
5;1;1;1;1		MP_0008915	fused carpal bones_MP	1	5.88146
5;1;1;1;1		MP_0000153	rib bifurcation_MP	1	4.14885
5;1;1;1;3		MP_0004622	sacral vertebral fusion_MP	2	3.79758
5;1;1;1;3		MP_0004359	short ulna_MP	1	2.10601
5;1;1;1;3		MP_0009883	palatal shelf hypoplasia_MP	1	3.13465
5;1;1;1;3		MP_0004355	short radius_MP	1	2.0362
5;1;1;1;3		MP_0004596	abnormal mandibular angle morphology_MP	1	2.41408
5;1;1;1;3		MP_0004083	polysyndactyly_MP	1	1.44561
5;1;1;1;3		MP_0008915	fused carpal bones_MP	1	3.8082
5;1;1;2;1		MP_0001967	deafness_MP	1	3.05913
5;1;1;2;1		MP_0003451	absent olfactory bulb_MP	1	1.75855
5;1;1;2;1		MP_0005307	head tossing_MP	1	7.88877
5;1;1;2;1		MP_0021105	abnormal ventral interneuron 3 morphology_MP	1	2.19228
5;1;1;2;1		MP_0006279	abnormal limb development_MP	1	1.39594
5;1;1;2;1		MP_0004813	absent linear vestibular evoked potential_MP	1	4.74449
5;1;1;2;1		MP_0000690	absent spleen_MP	1	2.83449
5;1;1;2;1		MP_0002730	head shaking_MP	1	5.81698
5;1;1;2;1		MP_0004443	absent supraoccipital bone_MP	1	6.07697
5;1;1;2;1		MP_0000864	abnormal cerebellum vermis morphology_MP	1	3.18622
5;1;1;2;2		MP_0008223	absent hippocampal commissure_MP	1	2.2323
5;1;1;2;4		MP_0008540	abnormal cerebral hemisphere morphology_MP	2	4.65334
5;1;1;2;4		MP_0000111	cleft palate_MP	2	2.06643
5;1;1;2;4		MP_0002151	abnormal neural tube morphology_MP	1	1.39457
5;1;1;2;4		MP_0004491	abnormal orientation of outer hair cell stereociliary bundles_MP	1	1.49453
5;1;1;2;4		MP_0000547	short limbs_MP	2	2.14175
5;1;1;2;4		MP_0004359	short ulna_MP	1	2.97446
5;1;1;2;4		MP_0006279	abnormal limb development_MP	1	5.73404
5;1;1;2;4		MP_0011711	impaired osteoblast differentiation_MP	1	1.84564
5;1;1;2;4		MP_0004492	abnormal orientation of inner hair cell stereociliary bundles_MP	1	3.68693
5;1;1;2;4		MP_0012468	decreased striatum size_MP	2	6.89756
5;1;1;2;4		MP_0008585	absent photoreceptor outer segment_MP	1	1.80277
5;1;1;2;4		MP_0004268	abnormal optic stalk morphology_MP	1	3.44303
5;1;1;2;4		MP_0009719	reduced cerebellar foliation_MP	1	5.67095
5;1;1;2;4		MP_0005170	cleft upper lip_MP	1	2.82827
5;1;1;2;4		MP_0009907	decreased tongue size_MP	1	3.27342
5;1;1;3;1		MP_0002929	abnormal bile duct development_MP	3	4.08885
5;1;3;1;1		MP_0003161	absent lateral semicircular canal_MP	1	1.44542
5;1;3;1;3	mesenchymal cell differentiation	MP_0010124	decreased bone mineral content_MP	1	1.94919
5;1;3;1;3	mesenchymal cell differentiation	MP_0001967	deafness_MP	2	6.01584
5;1;3;1;3	mesenchymal cell differentiation	MP_0000562	polydactyly_MP	1	4.28637
5;1;3;1;3	mesenchymal cell differentiation	MP_0008450	retina photoreceptor degeneration_MP	1	2.15474
5;1;3;1;3	mesenchymal cell differentiation	MP_0001326	retina degeneration_MP	1	1.80623
5;1;3;1;3	mesenchymal cell differentiation	MP_0011100	preweaning lethality, complete penetrance_MP	5	1.8123
5;1;3;1;3	mesenchymal cell differentiation	MP_0005551	abnormal eye electrophysiology_MP	1	3.55003
5;1;3;1;3	mesenchymal cell differentiation	MP_0001293	anophthalmia_MP	5	5.10635
5;1;3;1;3	mesenchymal cell differentiation	MP_0001700	abnormal embryo turning_MP	2	3.12509
5;1;3;1;3	mesenchymal cell differentiation	MP_0001261	obese_MP	1	3.80817
5;1;3;1;3	mesenchymal cell differentiation	MP_0004021	abnormal rod electrophysiology_MP	1	4.11707
5;1;3;1;3	mesenchymal cell differentiation	MP_0003675	kidney cyst_MP	2	3.83488
5;1;3;1;3	mesenchymal cell differentiation	MP_0008528	polycystic kidney_MP	2	2.11124
5;1;3;1;3	mesenchymal cell differentiation	MP_0000111	cleft palate_MP	2	6.00985
5;1;3;1;3	mesenchymal cell differentiation	MP_0002151	abnormal neural tube morphology_MP	4	5.84771
5;1;3;1;3	mesenchymal cell differentiation	MP_0004157	interrupted aortic arch_MP	1	7.44686
5;1;3;1;3	mesenchymal cell differentiation	MP_0001395	bidirectional circling_MP	2	7.37848
5;1;3;1;3	mesenchymal cell differentiation	MP_0005307	head tossing_MP	1	6.28515
5;1;3;1;3	mesenchymal cell differentiation	MP_0005157	holoprosencephaly_MP	2	7.1355
5;1;3;1;3	mesenchymal cell differentiation	MP_0002192	hydrops fetalis_MP	1	6.05887
5;1;3;1;3	mesenchymal cell differentiation	MP_0001004	abnormal retina photoreceptor morphology_MP	1	2.84594
5;1;3;1;3	mesenchymal cell differentiation	MP_0004814	reduced linear vestibular evoked potential_MP	1	3.59601
5;1;3;1;3	mesenchymal cell differentiation	MP_0001787	pericardial edema_MP	1	4.38448
5;1;3;1;3	mesenchymal cell differentiation	MP_0000159	abnormal xiphoid process morphology_MP	1	6.67194
5;1;3;1;3	mesenchymal cell differentiation	MP_0011098	embryonic lethality during organogenesis, complete penetrance_MP	5	3.72871
5;1;3;1;3	mesenchymal cell differentiation	MP_0000428	abnormal craniofacial morphology_MP	2	5.0647
5;1;3;1;3	mesenchymal cell differentiation	MP_0002622	abnormal cochlear hair cell morphology_MP	1	4.38193
5;1;3;1;3	mesenchymal cell differentiation	MP_0012251	abnormal diaphragm development_MP	1	5.31612
5;1;3;1;3	mesenchymal cell differentiation	MP_0003321	tracheoesophageal fistula_MP	2	7.58432
5;1;3;1;3	mesenchymal cell differentiation	MP_0000547	short limbs_MP	1	4.85552
5;1;3;1;3	mesenchymal cell differentiation	MP_0004672	short ribs_MP	1	7.46106
5;1;3;1;3	mesenchymal cell differentiation	MP_0000914	exencephaly_MP	3	4.39497
5;1;3;1;3	mesenchymal cell differentiation	MP_0002633	persistent truncus arteriosis_MP	2	6.18331
5;1;3;1;3	mesenchymal cell differentiation	MP_0009883	palatal shelf hypoplasia_MP	1	9.77497
5;1;3;1;3	mesenchymal cell differentiation	MP_0001178	pulmonary hypoplasia_MP	2	8.20213
5;1;3;1;3	mesenchymal cell differentiation	MP_0000284	double outlet right ventricle_MP	2	5.10188
5;1;3;1;3	mesenchymal cell differentiation	MP_0021105	abnormal ventral interneuron 3 morphology_MP	1	6.61086
5;1;3;1;3	mesenchymal cell differentiation	MP_0006279	abnormal limb development_MP	1	7.09786
5;1;3;1;3	mesenchymal cell differentiation	MP_0004017	duplex kidney_MP	1	4.12198
5;1;3;1;3	mesenchymal cell differentiation	MP_0002705	dilated renal tubule_MP	1	3.6478
5;1;3;1;3	mesenchymal cell differentiation	MP_0000269	abnormal heart looping_MP	1	6.44166
5;1;3;1;3	mesenchymal cell differentiation	MP_0003728	abnormal retina photoreceptor layer morphology_MP	1	3.76779
5;1;3;1;3	mesenchymal cell differentiation	MP_0011501	increased glomerular capsule space_MP	1	3.62433
5;1;3;1;3	mesenchymal cell differentiation	MP_0010103	small thoracic cage_MP	1	4.5298
5;1;3;1;3	mesenchymal cell differentiation	MP_0003130	anal atresia_MP	1	7.82409
5;1;3;1;3	mesenchymal cell differentiation	MP_0004083	polysyndactyly_MP	1	7.25875
5;1;3;1;3	mesenchymal cell differentiation	MP_0009743	preaxial polydactyly_MP	1	3.52223
5;1;3;1;3	mesenchymal cell differentiation	MP_0008585	absent photoreceptor outer segment_MP	1	4.19633
5;1;3;1;3	mesenchymal cell differentiation	MP_0003161	absent lateral semicircular canal_MP	3	10.6238
5;1;3;1;3	mesenchymal cell differentiation	MP_0000039	abnormal otic capsule morphology_MP	1	5.96768
5;1;3;1;3	mesenchymal cell differentiation	MP_0010572	persistent right dorsal aorta_MP	1	4.49519
5;1;3;1;3	mesenchymal cell differentiation	MP_0003864	abnormal midbrain development_MP	3	6.40401
5;1;3;1;3	mesenchymal cell differentiation	MP_0004268	abnormal optic stalk morphology_MP	3	8.04855
5;1;3;1;3	mesenchymal cell differentiation	MP_0009719	reduced cerebellar foliation_MP	1	7.39196
5;1;3;1;3	mesenchymal cell differentiation	MP_0003730	abnormal photoreceptor inner segment morphology_MP	1	2.15054
5;1;3;1;3	mesenchymal cell differentiation	MP_0011307	kidney medulla cyst_MP	1	5.78324
5;1;3;1;3	mesenchymal cell differentiation	MP_0011260	abnormal head mesenchyme morphology_MP	1	3.64414
5;1;3;1;3	mesenchymal cell differentiation	MP_0004361	bowed ulna_MP	1	6.0866
5;1;3;1;3	mesenchymal cell differentiation	MP_0000851	cerebellum hypoplasia_MP	1	4.60082
5;1;3;1;3	mesenchymal cell differentiation	MP_0000926	absent floor plate_MP	1	6.08712
5;1;3;1;3	mesenchymal cell differentiation	MP_0003336	pancreas cyst_MP	1	2.46931
5;1;3;1;3	mesenchymal cell differentiation	MP_0003327	liver cyst_MP	1	1.89527
5;1;3;1;4		MP_0000111	cleft palate_MP	3	1.35861
5;1;3;1;4		MP_0002765	short fibula_MP	1	2.13424
5;1;3;1;4		MP_0004359	short ulna_MP	1	2.3639
5;1;3;1;4		MP_0009883	palatal shelf hypoplasia_MP	1	3.45307
5;1;3;1;4		MP_0001178	pulmonary hypoplasia_MP	2	2.05662
5;1;3;1;4		MP_0006279	abnormal limb development_MP	2	3.03047
5;1;3;1;4		MP_0004355	short radius_MP	1	2.47151
5;1;3;1;4		MP_0004083	polysyndactyly_MP	1	3.69124
5;1;3;1;4		MP_0004443	absent supraoccipital bone_MP	1	2.46347
5;1;3;2		MP_0001706	abnormal left-right axis patterning_MP	1	1.50388
5;1;3;2		MP_0000531	right pulmonary isomerism_MP	1	1.51346
5;1;3;2		MP_0003178	left pulmonary isomerism_MP	1	1.91088
5;1;3;2		MP_0003130	anal atresia_MP	1	2.32097
5;1;3;2		MP_0002767	situs ambiguus_MP	1	2.10268
5;1;3;2		MP_0010807	abnormal stomach position or orientation_MP	1	2.99174
5;1;3;2		MP_0006065	abnormal heart position or orientation_MP	1	3.04318
5;1;3;3		MP_0004463	basisphenoid bone foramen_MP	1	1.4627
5;1;3;4;1	FGFR signaling pathway	MONDO_0015993	cone-rod dystrophy	1	1.97596
5;1;3;4;1	FGFR signaling pathway	MP_0001967	deafness_MP	1	2.64137
5;1;3;4;1	FGFR signaling pathway	MP_0000111	cleft palate_MP	1	3.11979
5;1;3;4;1	FGFR signaling pathway	MP_0002151	abnormal neural tube morphology_MP	1	2.88594
5;1;3;4;1	FGFR signaling pathway	MP_0010099	abnormal thoracic cage shape_MP	1	4.86431
5;1;3;4;1	FGFR signaling pathway	MP_0011098	embryonic lethality during organogenesis, complete penetrance_MP	1	1.79102
5;1;3;4;1	FGFR signaling pathway	MP_0003662	abnormal long bone epiphyseal plate proliferative zone_MP	1	5.48157
5;1;3;4;1	FGFR signaling pathway	MP_0011440	increased kidney cell proliferation_MP	1	1.43112
5;1;3;4;1	FGFR signaling pathway	MP_0003924	diaphragmatic hernia_MP	2	8.61917
[truncated: 2,093 more rows]

## Sheet: Table S8
Gene ID	Gene Symbol	Ciliopathy ID	Ciliopathy Name	Propagation p-value	MP ranking	Model score	Model ranking	Ciliary gene	Uncertain ciliopathy gene	Known ciliopathy gene - all ciliopathies	Known ciliopathy gene - ciliopathy specific	HPA localization	Expression score
[truncated: 405,426+ more rows]

[truncated: 2 more sheets: Table S9, Table S10]
